# Supplementary material for: Comparison of RNA-seq and microarray platforms for splice event detection using a cross-platform algorithm
Source: BMC Genomics. 2018 Sep 25;19:703. doi: 10.1186/s12864-018-5082-2 (PMC6156849; doi:10.1186/s12864-018-5082-2)
Supplement: Supplementary file 2 — Excel file with characteristics of the validated events and PCR primers. (XLSX 27 kb) [file 12864_2018_5082_MOESM2_ESM.xlsx]

## Sheet: Sheet1
	Top 5 HTA
	Gene name	Event Type	Genomic Position	Splicing Z Value	Splicing Pvalue	Delta PSI	Rank	Validation	Primer FWD 1	Primer FWD 2	Primer REV 1	Primer REV2
Fig 4 and S2	DONSON	Complex Event	21:34951868-34956896	20.0069	4.79122e-89	-0.590018	1		CCATTTGCAGGCAGATGTTA		CAACCCTGCAGCATGTTTTA
Fig S2	TOR1AIP2	Alternative First Exon	1:179821946-179834571	18.8534	2.75624e-79	-0.468299	2		TCGGCCATGTTTGTGTTCTA	CCATCTTCCTTGGGCTACCT	AGCCAAGTGCCTCTGTGTG
Fig S2	PSMG1	Complex Event	21:40552362-40555178	18.7689	1.35617e-78	-0.586926	3		GACAGGGAGGTGCGTCTG		ACCAACTTCCTCCCAGACTC
Fig S2	COPS7A	Cassette Exon	12:6833984-6837389	18.7564	1.71672e-78	-0.482216	4		CCTGGTGTCTACGTGTTTGG		CAGGGTGACAACTGAGAGGT
Fig S2	POLR3C	Retained Intron	1:145608507-145608621	17.7299	2.46306e-70	-0.408914	5		GCTCTGTTCTTTGTTGCTGC		TTGCCGTTCAACAGAAGCTC
	Top 5 RNA
	Gene	Event_Type	Position	Pvalue	Zvalue	Delta PSI	Rank	Validation	Primer FWD 1	Primer FWD 2	Primer REV 1	Primer REV2
Fig 4 and S3	DONSON	Complex Event	21:34951868-34956896	2.96155e-95	20.7075	-0.639724	1		CCATTTGCAGGCAGATGTTA		CAACCCTGCAGCATGTTTTA
Fig S3	OSGIN2	Cassette Exon	8:90921949-90926783	8.03486e-92	20.3231	-0.781745	2		GGCGAAAAGTTAAAGCGATG		CAAAGTCAGCATCTGGATGAA
Fig S3	ACTR10	Complex Event	14:58690419-58698784	4.98571e-89	20.005	-0.268582	3		GCGAGGACTAAAAATCCAAGC		AACCAGGCCACACAATTAGC
Fig S3	KIF20B	Complex Event	10:91522592-91528047	9.83825e-84	-19.3875	0.92561	4		TCAAAGCACTCGATTTCCAA		TTCTGGGTGTAGCATTCTTCTT	CCTATGAACAGGAGGGCAAT
Fig S3	USP9X	Cassette Exon	X:41012334-41025125	1.27179e-83	19.3743	-0.657324	5		CGAAGTCCCCATGTGTTTTA		TGAGGAGCACATAGCCACAG
	RØM+
	Gene name	Event Type	Genomic Position	Splicing Z Value	Splicing Pvalue	Delta PSI	Rank	Validation	Primer FWD 1	Primer FWD 2	Primer REV 1	Primer REV2
Fig S7	KDM1B	Complex Event	6:18200807-18207629	16.5465	1.69801e-61	-0.389346	17		AACCCAGTAGCATTAATGTGTGAA		CGGGAGTTAGCAGAGTGTGG
Fig S7	C1orf43	Cassette Exon	1:154187050-154192818	16.5252	2.41702e-61	-0.335347	19		AGGAGCTGGGGCTCATACTT		GTGAATGTCGTGCTGGTGAT
Fig S7	MRFAP1	Complex Event	4:6642435-6642555	16.0413	6.57485e-58	-0.483176	28		TTGTTCGCCGTTACTCTGC	CTTGTCCGTGGCTTCTCTG	GCAGAAACTGCTCGAAATCC
Fig S7	EXOSC10	Alternative Last Exon	1:11141295-11159943	15.5978	7.532e-55	-0.0554876	43		CCACATCTCCAGCCTCATTT		CCAGAGAGACCTGGGTTTGA	ACAGACCCAGCCATCGTTA
Fig S7	UBQLN1	Cassette Exon	9:86280060-86284100	15.2922	8.62507e-53	-0.359157	54		TGCATTGCTCTAGGGTTTGA		GTCTGCCCCCTACATGAGAA
	R+MØ
	Gene	Event_Type	Position	Pvalue	Zvalue	Delta PSI	Rank	Validation	Primer FWD 1	Primer FWD 2	Primer REV 1	Primer REV2
Fig S8	OSGIN2	Cassette Exon	8:90921949-90926783	8.03486e-92	20.3231	-0.781745	2		GGCGAAAAGTTAAAGCGATG		CAAAGTCAGCATCTGGATGAA
Fig S8	ACTR10	Complex Event	14:58690419-58698784	4.98571e-89	20.005	-0.268582	3		GCGAGGACTAAAAATCCAAGC		AACCAGGCCACACAATTAGC
Fig S8	KIF20B	Complex Event	10:91522592-91528047	9.83825e-84	-19.3875	0.92561	4		TCAAAGCACTCGATTTCCAA		TTCTGGGTGTAGCATTCTTCTT	CCTATGAACAGGAGGGCAAT
Fig S8	USP9X	Cassette Exon	X:41012334-41025125	1.27179e-83	19.3743	-0.657324	5		CGAAGTCCCCATGTGTTTTA		TGAGGAGCACATAGCCACAG
Fig S8	CPSF2	Cassette Exon	14:92600514-92601711	2.32223e-83	19.3433	-0.268763	6		CCAGATTGATGCAGTGCTGT		AACCAGGCCACACAATTAGC
	R+M+
	Gene	ID_HTA	EventType_HTA	Region_HTA	Zvalue_HTA	Pvalue_HTA	PSI_HTA	Rank_HTA	ID_RNA	EventType_RNA	Region_RNA	Zvalue_RNA	Pvalue_RNA	PSI_RNA	Rank_RNA	Validation	Primer FWD 1	Primer FWD 2	Primer REV 1	Primer REV2
Fig 4 and S4	DONSON	TC21001058.hg_9	Complex Event	21:34951868-34956896	20.0069	4.79122e-89	-0.590018	1	14948_3	Complex Event	21:34951868-34956896	20.7075	2.96155e-95	-0.639724	1		CCATTTGCAGGCAGATGTTA		CAACCCTGCAGCATGTTTTA
Fig 4 and S4	MELK	TC09000207.hg_9	Cassette Exon	9:36651874-36665347	17.1844	3.4753e-66	-0.729381	8	7165_13	Cassette Exon	9:36651874-36665347	18.4564	4.62935e-76	-0.783234	12		ATGATCACCTCACGGCTACC		TGCAGGTGTTCTGCATAAGG
Fig S4	ACADM	TC01000776.hg_4	Complex Event	1:76198607-76200476	17.1544	5.82248e-66	-0.630286	9	350_4	Cassette Exon	1:76198607-76200476	18.0175	1.42146e-72	-0.70194	20		AGAGCCTGGGAACTTGGTTT		CCTCAGTCATTCTCCCCAAA
Fig S4	KIF14	TC01003679.hg_1	Cassette Exon	1:200578056-200584483	16.8268	1.55235e-63	-0.674161	14	1527_7	Cassette Exon	1:200578056-200584483	17.4539	3.21631e-68	-0.780279	43		TTGCTTTCTCTGCCCATTTT		GAAGCTAGCAGCACCACTCC
Fig S4	TOP2B	TC03001247.hg_2	Complex Event	3:25657077-25660145	16.5576	1.41164e-61	-0.414422	16	3241_8	Cassette Exon	3:25657077-25660145	17.4108	6.83164e-68	-0.518674	45		AATCTGGGCCTGAAGGAGTT		GAGTGGCTTGTGGGAATGTT
	R-M+
	Gene	ID_HTA	EventType_HTA	Region_HTA	Zvalue_HTA	Pvalue_HTA	PSI_HTA	Rank_HTA	ID_RNA	EventType_RNA	Region_RNA	Zvalue_RNA	Pvalue_RNA	PSI_RNA	Rank_RNA	Validation	Primer FWD 1	Primer FWD 2	Primer REV 1	Primer REV2
Fig S5	UBIAD1	TC01000141.hg_1	Complex Event	1:11334117-11354930	10.5806	3.66789e-26	-0.154662	613	68_1	Cassette Exon	1:11334117-11354930	0.70188	0.482754	-0.270049	20793		CCGCTTGCCTCTACTACCTG		TTTCTGGGAGCTTGAGCACT
Fig S5	CTC1	TC17001111.hg_2	Alternative 3' Splice Site	17:8140732-8141349	10.4408	1.61378e-25	-0.269512	638	12707_2	Complex Event	17:8140732-8141349	0.000601859	0.99952	-0.114	28538		ATGGACACGTGGGTGACAG		TGGGCCATCTTTTTCTGTTC
Fig S5	POLR2J4	TC07001329.hg_10	Complex Event	7:44053278-44056033	-8.41473	3.93792e-17	0.132981	1259	6286_3	Complex Event	7:44053278-44056033	-0.352482	0.724477	0.0185135	22391		CAGGGACAGCTCACTGATGA	AGGCCTCAGGAAACTGACAA	GGACACCAAGGTACCCAATG
Fig S5	LRRC37BP1	TC17000352.hg_6	Complex Event	17:28958997-28960116	7.90034	2.7814e-15	-0.186713	1466	12338_7	Alternative 3' Splice Site	17:28958997-28960116	1.19584	0.23176	-0.153398	19113		AGCAGCGCACTAAGTTACATCT		CCCTTGCACATGTGTTTCTG
Fig S5	WNK1	TC12000010.hg_6	Cassette Exon	12:987527-989887	-6.80133	1.03656e-11	0.294317	2057	9277_5	Complex Event	12:987527-989887	-0.113851	0.909356	0.497314	24262		GAGTCAGCCTCAAGCTCCAC		TGCACCACTGTGGGAAAGTA
	R+M-
	Gene	ID_HTA	EventType_HTA	Region_HTA	Zvalue_HTA	Pvalue_HTA	PSI_HTA	Rank_HTA	ID_RNA	EventType_RNA	Region_RNA	Zvalue_RNA	Pvalue_RNA	PSI_RNA	Rank_RNA	Validation	Primer FWD 1	Primer FWD 2	Primer REV 1	Primer REV2
Fig S6	SAYSD1	TC06001695.hg_1	Cassette Exon	6:39073552-39082659	-0.000131063	0.999895	0.108404	28176	5521_1	Cassette Exon	6:39073552-39082659	-15.0967	1.70181e-51	0.637975	325		GAGGAATGGCTGTGTTCCAT	CAGAGCAATTAACAAGAAACTGG	AGCAGCAGCGACTCTAAAGG
Fig S6	RNF185	TC22000223.hg_2	Complex Event	22:31588688-31597484	0.857201	0.391334	-0.35218	12854	15079_1	Complex Event	22:31588688-31597484	14.5432	6.44783e-48	-0.626166	472		GACAGCACTTTCGAGTGCAA		TGTGGCAAATATCCCAAAGG
Fig S6	GPBP1	TC05000247.hg_3	Complex Event	5:56531859-56542127	-0.0413003	0.967057	0.174156	21478	4333_5	Cassette Exon	5:56531859-56542127	-13.3469	1.23451e-40	0.355547	923		CTTTAGCTGCAGGTGTGTGG		AGGTGGAGCAGCAGGTTTAG
Fig S6	CASP6	TC04001464.hg_8	Complex Event	4:110615856-110624512	0.0705018	0.943794	-0.0254942	20269	4154_1	Complex Event	4:110615856-110624512	13.1683	1.33582e-39	-0.290374	1006		GGTTTTCCAACCAGGCTGT		GCGTTTGGCTGCAATGAG
Fig S6	ZNF692	TC01004096.hg_8	Complex Event	1:249150145-249150713	2.94386e-08	1	-0.172682	30309	1676_7	Complex Event	1:249150145-249150713	12.838	1.0048e-37	-0.574198	1159		GGAGGAGCTCTGGAACTCAA		AGGACTCAAGAGGCCAGGTT
