# Supplementary material for: Comparison of RNA-seq and microarray platforms for splice event detection using a cross-platform algorithm
Source: BMC Genomics. 2018 Sep 25;19:703. doi: 10.1186/s12864-018-5082-2 (PMC6156849; doi:10.1186/s12864-018-5082-2)
Supplement: Supplementary file 3 — Compressed file including the GTF files generated for the matched events. (ZIP 15 kb) [file 12864_2018_5082_MOESM3_ESM.zip]

Archive with 10 entries (10 files):
- GTF_Files/R+M+/HTA/G4_HTA.gtf
- GTF_Files/R+M+/RNASeq/G4_RNASeq.gtf
- GTF_Files/R+M-/HTA/G2R_HTA.gtf
- GTF_Files/R+M-/RNASeq/G2R_RNASeq.gtf
- GTF_Files/R+M0/G1R.gtf
- GTF_Files/R-M+/HTA/G2H_HTA.gtf
- GTF_Files/R-M+/RNASeq/G2H_RNASeq.gtf
- GTF_Files/R0M+/G1H_Arrays.gtf
- GTF_Files/TopHTA/TopHTA.gtf
- GTF_Files/TopRNA/TopRNA.gtf
