# Supplementary material for: Comparison of RNA-seq and microarray platforms for splice event detection using a cross-platform algorithm
Source: BMC Genomics. 2018 Sep 25;19:703. doi: 10.1186/s12864-018-5082-2 (PMC6156849; doi:10.1186/s12864-018-5082-2)
Supplement: Supplementary file 3 — Compressed file including the GTF files generated for the matched events. (ZIP 15 kb) [file 12864_2018_5082_MOESM3_ESM.zip › GTF_Files/R+M+/HTA/G4_HTA.gtf]

#track name="paths" gffTags="on"
chr21	EventPointer	gene	34951868	34961267	0	-	0	gene_id DONSON_9; type "Complex Event"; color=#000000;
chr21	EventPointer	transcript	34953608	34954361	0	-	0	gene_id DONSON_9; transcript_id "A"_Complex_Event_TC21001058.hg_9; type "Complex Event"; color=#D00000;
chr21	EventPointer	exon	34953608	34953806	0	-	0	gene_id DONSON_9; transcript_id "A"_Complex_Event_TC21001058.hg_9; type "Complex Event"; exon_number 1; color=#D00000;
chr21	EventPointer	exon	34953806	34953806	0	-	0	gene_id DONSON_9; transcript_id "A"_Complex_Event_TC21001058.hg_9; type "Complex Event"; exon_number 2; color=#D00000;
chr21	EventPointer	exon	34954257	34954257	0	-	0	gene_id DONSON_9; transcript_id "A"_Complex_Event_TC21001058.hg_9; type "Complex Event"; exon_number 3; color=#D00000;
chr21	EventPointer	exon	34954257	34954360	0	-	0	gene_id DONSON_9; transcript_id "A"_Complex_Event_TC21001058.hg_9; type "Complex Event"; exon_number 4; color=#D00000;
chr21	EventPointer	exon	34954360	34954360	0	-	0	gene_id DONSON_9; transcript_id "A"_Complex_Event_TC21001058.hg_9; type "Complex Event"; exon_number 5; color=#D00000;
chr21	EventPointer	exon	34954361	34954361	0	-	0	gene_id DONSON_9; transcript_id "A"_Complex_Event_TC21001058.hg_9; type "Complex Event"; exon_number 6; color=#D00000;
chr21	EventPointer	exon	34954361	34954361	0	-	0	gene_id DONSON_9; transcript_id "A"_Complex_Event_TC21001058.hg_9; type "Complex Event"; exon_number 7; color=#D00000;
chr21	EventPointer	transcript	34951868	34956896	0	-	0	gene_id DONSON_9; transcript_id "B"_Complex_Event_TC21001058.hg_9; type "Complex Event"; color=#00CC33;
chr21	EventPointer	exon	34951868	34951868	0	-	0	gene_id DONSON_9; transcript_id "B"_Complex_Event_TC21001058.hg_9; type "Complex Event"; exon_number 1; color=#00CC33;
chr21	EventPointer	exon	34956896	34956896	0	-	0	gene_id DONSON_9; transcript_id "B"_Complex_Event_TC21001058.hg_9; type "Complex Event"; exon_number 2; color=#00CC33;
chr21	EventPointer	transcript	34958284	34958366	0	-	0	gene_id DONSON_9; transcript_id "Ref1"_Complex_Event_TC21001058.hg_9; type "Complex Event"; color=#B0B0B0;
chr21	EventPointer	exon	34958284	34958366	0	-	0	gene_id DONSON_9; transcript_id "Ref1"_Complex_Event_TC21001058.hg_9; type "Complex Event"; exon_number 1; color=#B0B0B0;
chr21	EventPointer	transcript	34960627	34961267	0	-	0	gene_id DONSON_9; transcript_id "Ref2"_Complex_Event_TC21001058.hg_9; type "Complex Event"; color=#B0B0B0;
chr21	EventPointer	exon	34960627	34961267	0	-	0	gene_id DONSON_9; transcript_id "Ref2"_Complex_Event_TC21001058.hg_9; type "Complex Event"; exon_number 1; color=#B0B0B0;
chr9	EventPointer	gene	36630296	36677679	0	+	0	gene_id MELK_9; type "Cassette Exon"; color=#000000;
chr9	EventPointer	transcript	36651874	36665347	0	+	0	gene_id MELK_9; transcript_id "A"_Cassette_Exon_TC09000207.hg_9; type "Cassette Exon"; color=#D00000;
chr9	EventPointer	exon	36651874	36651874	0	+	0	gene_id MELK_9; transcript_id "A"_Cassette_Exon_TC09000207.hg_9; type "Cassette Exon"; exon_number 1; color=#D00000;
chr9	EventPointer	exon	36657238	36657238	0	+	0	gene_id MELK_9; transcript_id "A"_Cassette_Exon_TC09000207.hg_9; type "Cassette Exon"; exon_number 2; color=#D00000;
chr9	EventPointer	exon	36657238	36657360	0	+	0	gene_id MELK_9; transcript_id "A"_Cassette_Exon_TC09000207.hg_9; type "Cassette Exon"; exon_number 3; color=#D00000;
chr9	EventPointer	exon	36657360	36657360	0	+	0	gene_id MELK_9; transcript_id "A"_Cassette_Exon_TC09000207.hg_9; type "Cassette Exon"; exon_number 4; color=#D00000;
chr9	EventPointer	exon	36665347	36665347	0	+	0	gene_id MELK_9; transcript_id "A"_Cassette_Exon_TC09000207.hg_9; type "Cassette Exon"; exon_number 5; color=#D00000;
chr9	EventPointer	transcript	36651874	36665347	0	+	0	gene_id MELK_9; transcript_id "B"_Cassette_Exon_TC09000207.hg_9; type "Cassette Exon"; color=#00CC33;
chr9	EventPointer	exon	36651874	36651874	0	+	0	gene_id MELK_9; transcript_id "B"_Cassette_Exon_TC09000207.hg_9; type "Cassette Exon"; exon_number 1; color=#00CC33;
chr9	EventPointer	exon	36665347	36665347	0	+	0	gene_id MELK_9; transcript_id "B"_Cassette_Exon_TC09000207.hg_9; type "Cassette Exon"; exon_number 2; color=#00CC33;
chr9	EventPointer	transcript	36630296	36651874	0	+	0	gene_id MELK_9; transcript_id "Ref1"_Cassette_Exon_TC09000207.hg_9; type "Cassette Exon"; color=#B0B0B0;
chr9	EventPointer	exon	36630296	36630364	0	+	0	gene_id MELK_9; transcript_id "Ref1"_Cassette_Exon_TC09000207.hg_9; type "Cassette Exon"; exon_number 1; color=#B0B0B0;
chr9	EventPointer	exon	36630364	36630364	0	+	0	gene_id MELK_9; transcript_id "Ref1"_Cassette_Exon_TC09000207.hg_9; type "Cassette Exon"; exon_number 2; color=#B0B0B0;
chr9	EventPointer	exon	36633099	36633099	0	+	0	gene_id MELK_9; transcript_id "Ref1"_Cassette_Exon_TC09000207.hg_9; type "Cassette Exon"; exon_number 3; color=#B0B0B0;
chr9	EventPointer	exon	36633099	36633197	0	+	0	gene_id MELK_9; transcript_id "Ref1"_Cassette_Exon_TC09000207.hg_9; type "Cassette Exon"; exon_number 4; color=#B0B0B0;
chr9	EventPointer	exon	36633197	36633197	0	+	0	gene_id MELK_9; transcript_id "Ref1"_Cassette_Exon_TC09000207.hg_9; type "Cassette Exon"; exon_number 5; color=#B0B0B0;
chr9	EventPointer	exon	36642994	36642994	0	+	0	gene_id MELK_9; transcript_id "Ref1"_Cassette_Exon_TC09000207.hg_9; type "Cassette Exon"; exon_number 6; color=#B0B0B0;
chr9	EventPointer	exon	36642994	36643080	0	+	0	gene_id MELK_9; transcript_id "Ref1"_Cassette_Exon_TC09000207.hg_9; type "Cassette Exon"; exon_number 7; color=#B0B0B0;
chr9	EventPointer	exon	36643080	36643080	0	+	0	gene_id MELK_9; transcript_id "Ref1"_Cassette_Exon_TC09000207.hg_9; type "Cassette Exon"; exon_number 8; color=#B0B0B0;
chr9	EventPointer	exon	36651743	36651743	0	+	0	gene_id MELK_9; transcript_id "Ref1"_Cassette_Exon_TC09000207.hg_9; type "Cassette Exon"; exon_number 9; color=#B0B0B0;
chr9	EventPointer	exon	36651743	36651874	0	+	0	gene_id MELK_9; transcript_id "Ref1"_Cassette_Exon_TC09000207.hg_9; type "Cassette Exon"; exon_number 10; color=#B0B0B0;
chr9	EventPointer	transcript	36665347	36677679	0	+	0	gene_id MELK_9; transcript_id "Ref2"_Cassette_Exon_TC09000207.hg_9; type "Cassette Exon"; color=#B0B0B0;
chr9	EventPointer	exon	36665347	36665578	0	+	0	gene_id MELK_9; transcript_id "Ref2"_Cassette_Exon_TC09000207.hg_9; type "Cassette Exon"; exon_number 1; color=#B0B0B0;
chr9	EventPointer	exon	36665578	36665578	0	+	0	gene_id MELK_9; transcript_id "Ref2"_Cassette_Exon_TC09000207.hg_9; type "Cassette Exon"; exon_number 2; color=#B0B0B0;
chr9	EventPointer	exon	36669307	36669307	0	+	0	gene_id MELK_9; transcript_id "Ref2"_Cassette_Exon_TC09000207.hg_9; type "Cassette Exon"; exon_number 3; color=#B0B0B0;
chr9	EventPointer	exon	36669307	36669403	0	+	0	gene_id MELK_9; transcript_id "Ref2"_Cassette_Exon_TC09000207.hg_9; type "Cassette Exon"; exon_number 4; color=#B0B0B0;
chr9	EventPointer	exon	36669403	36669403	0	+	0	gene_id MELK_9; transcript_id "Ref2"_Cassette_Exon_TC09000207.hg_9; type "Cassette Exon"; exon_number 5; color=#B0B0B0;
chr9	EventPointer	exon	36670995	36670995	0	+	0	gene_id MELK_9; transcript_id "Ref2"_Cassette_Exon_TC09000207.hg_9; type "Cassette Exon"; exon_number 6; color=#B0B0B0;
chr9	EventPointer	exon	36670995	36671163	0	+	0	gene_id MELK_9; transcript_id "Ref2"_Cassette_Exon_TC09000207.hg_9; type "Cassette Exon"; exon_number 7; color=#B0B0B0;
chr9	EventPointer	exon	36671163	36671163	0	+	0	gene_id MELK_9; transcript_id "Ref2"_Cassette_Exon_TC09000207.hg_9; type "Cassette Exon"; exon_number 8; color=#B0B0B0;
chr9	EventPointer	exon	36674831	36674831	0	+	0	gene_id MELK_9; transcript_id "Ref2"_Cassette_Exon_TC09000207.hg_9; type "Cassette Exon"; exon_number 9; color=#B0B0B0;
chr9	EventPointer	exon	36674831	36674934	0	+	0	gene_id MELK_9; transcript_id "Ref2"_Cassette_Exon_TC09000207.hg_9; type "Cassette Exon"; exon_number 10; color=#B0B0B0;
chr9	EventPointer	exon	36674934	36674934	0	+	0	gene_id MELK_9; transcript_id "Ref2"_Cassette_Exon_TC09000207.hg_9; type "Cassette Exon"; exon_number 11; color=#B0B0B0;
chr9	EventPointer	exon	36677157	36677157	0	+	0	gene_id MELK_9; transcript_id "Ref2"_Cassette_Exon_TC09000207.hg_9; type "Cassette Exon"; exon_number 12; color=#B0B0B0;
chr9	EventPointer	exon	36677157	36677679	0	+	0	gene_id MELK_9; transcript_id "Ref2"_Cassette_Exon_TC09000207.hg_9; type "Cassette Exon"; exon_number 13; color=#B0B0B0;
chr1	EventPointer	gene	76198607	76205665	0	+	0	gene_id ACADM_4; type "Complex Event"; color=#000000;
chr1	EventPointer	transcript	76199213	76200476	0	+	0	gene_id ACADM_4; transcript_id "A"_Complex_Event_TC01000776.hg_4; type "Complex Event"; color=#D00000;
chr1	EventPointer	exon	76199213	76199313	0	+	0	gene_id ACADM_4; transcript_id "A"_Complex_Event_TC01000776.hg_4; type "Complex Event"; exon_number 1; color=#D00000;
chr1	EventPointer	exon	76199313	76199313	0	+	0	gene_id ACADM_4; transcript_id "A"_Complex_Event_TC01000776.hg_4; type "Complex Event"; exon_number 2; color=#D00000;
chr1	EventPointer	exon	76200476	76200476	0	+	0	gene_id ACADM_4; transcript_id "A"_Complex_Event_TC01000776.hg_4; type "Complex Event"; exon_number 3; color=#D00000;
chr1	EventPointer	transcript	76198607	76200476	0	+	0	gene_id ACADM_4; transcript_id "B"_Complex_Event_TC01000776.hg_4; type "Complex Event"; color=#00CC33;
chr1	EventPointer	exon	76198607	76198607	0	+	0	gene_id ACADM_4; transcript_id "B"_Complex_Event_TC01000776.hg_4; type "Complex Event"; exon_number 1; color=#00CC33;
chr1	EventPointer	exon	76200476	76200476	0	+	0	gene_id ACADM_4; transcript_id "B"_Complex_Event_TC01000776.hg_4; type "Complex Event"; exon_number 2; color=#00CC33;
chr1	EventPointer	transcript	76200476	76205665	0	+	0	gene_id ACADM_4; transcript_id "Ref1"_Complex_Event_TC01000776.hg_4; type "Complex Event"; color=#B0B0B0;
chr1	EventPointer	exon	76200476	76200556	0	+	0	gene_id ACADM_4; transcript_id "Ref1"_Complex_Event_TC01000776.hg_4; type "Complex Event"; exon_number 1; color=#B0B0B0;
chr1	EventPointer	exon	76200556	76200556	0	+	0	gene_id ACADM_4; transcript_id "Ref1"_Complex_Event_TC01000776.hg_4; type "Complex Event"; exon_number 2; color=#B0B0B0;
chr1	EventPointer	exon	76205665	76205665	0	+	0	gene_id ACADM_4; transcript_id "Ref1"_Complex_Event_TC01000776.hg_4; type "Complex Event"; exon_number 3; color=#B0B0B0;
chr1	EventPointer	gene	200520625	200589862	0	-	0	gene_id KIF14_1; type "Cassette Exon"; color=#000000;
chr1	EventPointer	transcript	200578056	200584483	0	-	0	gene_id KIF14_1; transcript_id "A"_Cassette_Exon_TC01003679.hg_1; type "Cassette Exon"; color=#D00000;
chr1	EventPointer	exon	200578056	200578056	0	-	0	gene_id KIF14_1; transcript_id "A"_Cassette_Exon_TC01003679.hg_1; type "Cassette Exon"; exon_number 1; color=#D00000;
chr1	EventPointer	exon	200583446	200583446	0	-	0	gene_id KIF14_1; transcript_id "A"_Cassette_Exon_TC01003679.hg_1; type "Cassette Exon"; exon_number 2; color=#D00000;
chr1	EventPointer	exon	200583446	200583533	0	-	0	gene_id KIF14_1; transcript_id "A"_Cassette_Exon_TC01003679.hg_1; type "Cassette Exon"; exon_number 3; color=#D00000;
chr1	EventPointer	exon	200583533	200583533	0	-	0	gene_id KIF14_1; transcript_id "A"_Cassette_Exon_TC01003679.hg_1; type "Cassette Exon"; exon_number 4; color=#D00000;
chr1	EventPointer	exon	200584483	200584483	0	-	0	gene_id KIF14_1; transcript_id "A"_Cassette_Exon_TC01003679.hg_1; type "Cassette Exon"; exon_number 5; color=#D00000;
chr1	EventPointer	transcript	200578056	200584483	0	-	0	gene_id KIF14_1; transcript_id "B"_Cassette_Exon_TC01003679.hg_1; type "Cassette Exon"; color=#00CC33;
chr1	EventPointer	exon	200578056	200578056	0	-	0	gene_id KIF14_1; transcript_id "B"_Cassette_Exon_TC01003679.hg_1; type "Cassette Exon"; exon_number 1; color=#00CC33;
chr1	EventPointer	exon	200584483	200584483	0	-	0	gene_id KIF14_1; transcript_id "B"_Cassette_Exon_TC01003679.hg_1; type "Cassette Exon"; exon_number 2; color=#00CC33;
chr1	EventPointer	transcript	200520625	200578056	0	-	0	gene_id KIF14_1; transcript_id "Ref1"_Cassette_Exon_TC01003679.hg_1; type "Cassette Exon"; color=#B0B0B0;
chr1	EventPointer	exon	200520625	200522895	0	-	0	gene_id KIF14_1; transcript_id "Ref1"_Cassette_Exon_TC01003679.hg_1; type "Cassette Exon"; exon_number 1; color=#B0B0B0;
chr1	EventPointer	exon	200522895	200522895	0	-	0	gene_id KIF14_1; transcript_id "Ref1"_Cassette_Exon_TC01003679.hg_1; type "Cassette Exon"; exon_number 2; color=#B0B0B0;
chr1	EventPointer	exon	200523596	200523596	0	-	0	gene_id KIF14_1; transcript_id "Ref1"_Cassette_Exon_TC01003679.hg_1; type "Cassette Exon"; exon_number 3; color=#B0B0B0;
chr1	EventPointer	exon	200523596	200523734	0	-	0	gene_id KIF14_1; transcript_id "Ref1"_Cassette_Exon_TC01003679.hg_1; type "Cassette Exon"; exon_number 4; color=#B0B0B0;
chr1	EventPointer	exon	200523734	200523734	0	-	0	gene_id KIF14_1; transcript_id "Ref1"_Cassette_Exon_TC01003679.hg_1; type "Cassette Exon"; exon_number 5; color=#B0B0B0;
chr1	EventPointer	exon	200524508	200524508	0	-	0	gene_id KIF14_1; transcript_id "Ref1"_Cassette_Exon_TC01003679.hg_1; type "Cassette Exon"; exon_number 6; color=#B0B0B0;
chr1	EventPointer	exon	200524508	200524582	0	-	0	gene_id KIF14_1; transcript_id "Ref1"_Cassette_Exon_TC01003679.hg_1; type "Cassette Exon"; exon_number 7; color=#B0B0B0;
chr1	EventPointer	exon	200524582	200524582	0	-	0	gene_id KIF14_1; transcript_id "Ref1"_Cassette_Exon_TC01003679.hg_1; type "Cassette Exon"; exon_number 8; color=#B0B0B0;
chr1	EventPointer	exon	200528458	200528458	0	-	0	gene_id KIF14_1; transcript_id "Ref1"_Cassette_Exon_TC01003679.hg_1; type "Cassette Exon"; exon_number 9; color=#B0B0B0;
chr1	EventPointer	exon	200528458	200528580	0	-	0	gene_id KIF14_1; transcript_id "Ref1"_Cassette_Exon_TC01003679.hg_1; type "Cassette Exon"; exon_number 10; color=#B0B0B0;
chr1	EventPointer	exon	200528580	200528580	0	-	0	gene_id KIF14_1; transcript_id "Ref1"_Cassette_Exon_TC01003679.hg_1; type "Cassette Exon"; exon_number 11; color=#B0B0B0;
chr1	EventPointer	exon	200529850	200529850	0	-	0	gene_id KIF14_1; transcript_id "Ref1"_Cassette_Exon_TC01003679.hg_1; type "Cassette Exon"; exon_number 12; color=#B0B0B0;
chr1	EventPointer	exon	200529850	200530008	0	-	0	gene_id KIF14_1; transcript_id "Ref1"_Cassette_Exon_TC01003679.hg_1; type "Cassette Exon"; exon_number 13; color=#B0B0B0;
chr1	EventPointer	exon	200530008	200530008	0	-	0	gene_id KIF14_1; transcript_id "Ref1"_Cassette_Exon_TC01003679.hg_1; type "Cassette Exon"; exon_number 14; color=#B0B0B0;
chr1	EventPointer	exon	200534197	200534197	0	-	0	gene_id KIF14_1; transcript_id "Ref1"_Cassette_Exon_TC01003679.hg_1; type "Cassette Exon"; exon_number 15; color=#B0B0B0;
chr1	EventPointer	exon	200534197	200534381	0	-	0	gene_id KIF14_1; transcript_id "Ref1"_Cassette_Exon_TC01003679.hg_1; type "Cassette Exon"; exon_number 16; color=#B0B0B0;
chr1	EventPointer	exon	200534381	200534381	0	-	0	gene_id KIF14_1; transcript_id "Ref1"_Cassette_Exon_TC01003679.hg_1; type "Cassette Exon"; exon_number 17; color=#B0B0B0;
chr1	EventPointer	exon	200534573	200534573	0	-	0	gene_id KIF14_1; transcript_id "Ref1"_Cassette_Exon_TC01003679.hg_1; type "Cassette Exon"; exon_number 18; color=#B0B0B0;
chr1	EventPointer	exon	200534573	200534797	0	-	0	gene_id KIF14_1; transcript_id "Ref1"_Cassette_Exon_TC01003679.hg_1; type "Cassette Exon"; exon_number 19; color=#B0B0B0;
chr1	EventPointer	exon	200534797	200534797	0	-	0	gene_id KIF14_1; transcript_id "Ref1"_Cassette_Exon_TC01003679.hg_1; type "Cassette Exon"; exon_number 20; color=#B0B0B0;
chr1	EventPointer	exon	200539039	200539039	0	-	0	gene_id KIF14_1; transcript_id "Ref1"_Cassette_Exon_TC01003679.hg_1; type "Cassette Exon"; exon_number 21; color=#B0B0B0;
chr1	EventPointer	exon	200539039	200539133	0	-	0	gene_id KIF14_1; transcript_id "Ref1"_Cassette_Exon_TC01003679.hg_1; type "Cassette Exon"; exon_number 22; color=#B0B0B0;
chr1	EventPointer	exon	200539133	200539133	0	-	0	gene_id KIF14_1; transcript_id "Ref1"_Cassette_Exon_TC01003679.hg_1; type "Cassette Exon"; exon_number 23; color=#B0B0B0;
chr1	EventPointer	exon	200544719	200544719	0	-	0	gene_id KIF14_1; transcript_id "Ref1"_Cassette_Exon_TC01003679.hg_1; type "Cassette Exon"; exon_number 24; color=#B0B0B0;
chr1	EventPointer	exon	200544719	200544819	0	-	0	gene_id KIF14_1; transcript_id "Ref1"_Cassette_Exon_TC01003679.hg_1; type "Cassette Exon"; exon_number 25; color=#B0B0B0;
chr1	EventPointer	exon	200544819	200544819	0	-	0	gene_id KIF14_1; transcript_id "Ref1"_Cassette_Exon_TC01003679.hg_1; type "Cassette Exon"; exon_number 26; color=#B0B0B0;
chr1	EventPointer	exon	200549382	200549382	0	-	0	gene_id KIF14_1; transcript_id "Ref1"_Cassette_Exon_TC01003679.hg_1; type "Cassette Exon"; exon_number 27; color=#B0B0B0;
chr1	EventPointer	exon	200549382	200549511	0	-	0	gene_id KIF14_1; transcript_id "Ref1"_Cassette_Exon_TC01003679.hg_1; type "Cassette Exon"; exon_number 28; color=#B0B0B0;
chr1	EventPointer	exon	200549511	200549511	0	-	0	gene_id KIF14_1; transcript_id "Ref1"_Cassette_Exon_TC01003679.hg_1; type "Cassette Exon"; exon_number 29; color=#B0B0B0;
chr1	EventPointer	exon	200550329	200550329	0	-	0	gene_id KIF14_1; transcript_id "Ref1"_Cassette_Exon_TC01003679.hg_1; type "Cassette Exon"; exon_number 30; color=#B0B0B0;
chr1	EventPointer	exon	200550329	200550422	0	-	0	gene_id KIF14_1; transcript_id "Ref1"_Cassette_Exon_TC01003679.hg_1; type "Cassette Exon"; exon_number 31; color=#B0B0B0;
chr1	EventPointer	exon	200550422	200550422	0	-	0	gene_id KIF14_1; transcript_id "Ref1"_Cassette_Exon_TC01003679.hg_1; type "Cassette Exon"; exon_number 32; color=#B0B0B0;
chr1	EventPointer	exon	200555229	200555229	0	-	0	gene_id KIF14_1; transcript_id "Ref1"_Cassette_Exon_TC01003679.hg_1; type "Cassette Exon"; exon_number 33; color=#B0B0B0;
chr1	EventPointer	exon	200555229	200555355	0	-	0	gene_id KIF14_1; transcript_id "Ref1"_Cassette_Exon_TC01003679.hg_1; type "Cassette Exon"; exon_number 34; color=#B0B0B0;
chr1	EventPointer	exon	200555355	200555355	0	-	0	gene_id KIF14_1; transcript_id "Ref1"_Cassette_Exon_TC01003679.hg_1; type "Cassette Exon"; exon_number 35; color=#B0B0B0;
chr1	EventPointer	exon	200558345	200558345	0	-	0	gene_id KIF14_1; transcript_id "Ref1"_Cassette_Exon_TC01003679.hg_1; type "Cassette Exon"; exon_number 36; color=#B0B0B0;
chr1	EventPointer	exon	200558345	200558497	0	-	0	gene_id KIF14_1; transcript_id "Ref1"_Cassette_Exon_TC01003679.hg_1; type "Cassette Exon"; exon_number 37; color=#B0B0B0;
chr1	EventPointer	exon	200558497	200558497	0	-	0	gene_id KIF14_1; transcript_id "Ref1"_Cassette_Exon_TC01003679.hg_1; type "Cassette Exon"; exon_number 38; color=#B0B0B0;
chr1	EventPointer	exon	200559253	200559253	0	-	0	gene_id KIF14_1; transcript_id "Ref1"_Cassette_Exon_TC01003679.hg_1; type "Cassette Exon"; exon_number 39; color=#B0B0B0;
chr1	EventPointer	exon	200559253	200559400	0	-	0	gene_id KIF14_1; transcript_id "Ref1"_Cassette_Exon_TC01003679.hg_1; type "Cassette Exon"; exon_number 40; color=#B0B0B0;
chr1	EventPointer	exon	200559400	200559400	0	-	0	gene_id KIF14_1; transcript_id "Ref1"_Cassette_Exon_TC01003679.hg_1; type "Cassette Exon"; exon_number 41; color=#B0B0B0;
chr1	EventPointer	exon	200561208	200561208	0	-	0	gene_id KIF14_1; transcript_id "Ref1"_Cassette_Exon_TC01003679.hg_1; type "Cassette Exon"; exon_number 42; color=#B0B0B0;
chr1	EventPointer	exon	200561208	200561368	0	-	0	gene_id KIF14_1; transcript_id "Ref1"_Cassette_Exon_TC01003679.hg_1; type "Cassette Exon"; exon_number 43; color=#B0B0B0;
chr1	EventPointer	exon	200561368	200561368	0	-	0	gene_id KIF14_1; transcript_id "Ref1"_Cassette_Exon_TC01003679.hg_1; type "Cassette Exon"; exon_number 44; color=#B0B0B0;
chr1	EventPointer	exon	200562795	200562795	0	-	0	gene_id KIF14_1; transcript_id "Ref1"_Cassette_Exon_TC01003679.hg_1; type "Cassette Exon"; exon_number 45; color=#B0B0B0;
chr1	EventPointer	exon	200562795	200562897	0	-	0	gene_id KIF14_1; transcript_id "Ref1"_Cassette_Exon_TC01003679.hg_1; type "Cassette Exon"; exon_number 46; color=#B0B0B0;
chr1	EventPointer	exon	200562897	200562897	0	-	0	gene_id KIF14_1; transcript_id "Ref1"_Cassette_Exon_TC01003679.hg_1; type "Cassette Exon"; exon_number 47; color=#B0B0B0;
chr1	EventPointer	exon	200567365	200567365	0	-	0	gene_id KIF14_1; transcript_id "Ref1"_Cassette_Exon_TC01003679.hg_1; type "Cassette Exon"; exon_number 48; color=#B0B0B0;
chr1	EventPointer	exon	200567365	200567549	0	-	0	gene_id KIF14_1; transcript_id "Ref1"_Cassette_Exon_TC01003679.hg_1; type "Cassette Exon"; exon_number 49; color=#B0B0B0;
chr1	EventPointer	exon	200567549	200567549	0	-	0	gene_id KIF14_1; transcript_id "Ref1"_Cassette_Exon_TC01003679.hg_1; type "Cassette Exon"; exon_number 50; color=#B0B0B0;
chr1	EventPointer	exon	200569178	200569178	0	-	0	gene_id KIF14_1; transcript_id "Ref1"_Cassette_Exon_TC01003679.hg_1; type "Cassette Exon"; exon_number 51; color=#B0B0B0;
chr1	EventPointer	exon	200569178	200569241	0	-	0	gene_id KIF14_1; transcript_id "Ref1"_Cassette_Exon_TC01003679.hg_1; type "Cassette Exon"; exon_number 52; color=#B0B0B0;
chr1	EventPointer	exon	200569241	200569241	0	-	0	gene_id KIF14_1; transcript_id "Ref1"_Cassette_Exon_TC01003679.hg_1; type "Cassette Exon"; exon_number 53; color=#B0B0B0;
chr1	EventPointer	exon	200569484	200569484	0	-	0	gene_id KIF14_1; transcript_id "Ref1"_Cassette_Exon_TC01003679.hg_1; type "Cassette Exon"; exon_number 54; color=#B0B0B0;
chr1	EventPointer	exon	200569484	200569631	0	-	0	gene_id KIF14_1; transcript_id "Ref1"_Cassette_Exon_TC01003679.hg_1; type "Cassette Exon"; exon_number 55; color=#B0B0B0;
chr1	EventPointer	exon	200569631	200569631	0	-	0	gene_id KIF14_1; transcript_id "Ref1"_Cassette_Exon_TC01003679.hg_1; type "Cassette Exon"; exon_number 56; color=#B0B0B0;
chr1	EventPointer	exon	200571024	200571024	0	-	0	gene_id KIF14_1; transcript_id "Ref1"_Cassette_Exon_TC01003679.hg_1; type "Cassette Exon"; exon_number 57; color=#B0B0B0;
chr1	EventPointer	exon	200571024	200571196	0	-	0	gene_id KIF14_1; transcript_id "Ref1"_Cassette_Exon_TC01003679.hg_1; type "Cassette Exon"; exon_number 58; color=#B0B0B0;
chr1	EventPointer	exon	200571196	200571196	0	-	0	gene_id KIF14_1; transcript_id "Ref1"_Cassette_Exon_TC01003679.hg_1; type "Cassette Exon"; exon_number 59; color=#B0B0B0;
chr1	EventPointer	exon	200572354	200572354	0	-	0	gene_id KIF14_1; transcript_id "Ref1"_Cassette_Exon_TC01003679.hg_1; type "Cassette Exon"; exon_number 60; color=#B0B0B0;
chr1	EventPointer	exon	200572354	200572469	0	-	0	gene_id KIF14_1; transcript_id "Ref1"_Cassette_Exon_TC01003679.hg_1; type "Cassette Exon"; exon_number 61; color=#B0B0B0;
chr1	EventPointer	exon	200572469	200572469	0	-	0	gene_id KIF14_1; transcript_id "Ref1"_Cassette_Exon_TC01003679.hg_1; type "Cassette Exon"; exon_number 62; color=#B0B0B0;
chr1	EventPointer	exon	200572967	200572967	0	-	0	gene_id KIF14_1; transcript_id "Ref1"_Cassette_Exon_TC01003679.hg_1; type "Cassette Exon"; exon_number 63; color=#B0B0B0;
chr1	EventPointer	exon	200572967	200573083	0	-	0	gene_id KIF14_1; transcript_id "Ref1"_Cassette_Exon_TC01003679.hg_1; type "Cassette Exon"; exon_number 64; color=#B0B0B0;
chr1	EventPointer	exon	200573083	200573083	0	-	0	gene_id KIF14_1; transcript_id "Ref1"_Cassette_Exon_TC01003679.hg_1; type "Cassette Exon"; exon_number 65; color=#B0B0B0;
chr1	EventPointer	exon	200574411	200574411	0	-	0	gene_id KIF14_1; transcript_id "Ref1"_Cassette_Exon_TC01003679.hg_1; type "Cassette Exon"; exon_number 66; color=#B0B0B0;
chr1	EventPointer	exon	200574411	200574518	0	-	0	gene_id KIF14_1; transcript_id "Ref1"_Cassette_Exon_TC01003679.hg_1; type "Cassette Exon"; exon_number 67; color=#B0B0B0;
chr1	EventPointer	exon	200574518	200574518	0	-	0	gene_id KIF14_1; transcript_id "Ref1"_Cassette_Exon_TC01003679.hg_1; type "Cassette Exon"; exon_number 68; color=#B0B0B0;
chr1	EventPointer	exon	200574992	200574992	0	-	0	gene_id KIF14_1; transcript_id "Ref1"_Cassette_Exon_TC01003679.hg_1; type "Cassette Exon"; exon_number 69; color=#B0B0B0;
chr1	EventPointer	exon	200574992	200575022	0	-	0	gene_id KIF14_1; transcript_id "Ref1"_Cassette_Exon_TC01003679.hg_1; type "Cassette Exon"; exon_number 70; color=#B0B0B0;
chr1	EventPointer	exon	200575022	200575022	0	-	0	gene_id KIF14_1; transcript_id "Ref1"_Cassette_Exon_TC01003679.hg_1; type "Cassette Exon"; exon_number 71; color=#B0B0B0;
chr1	EventPointer	exon	200575874	200575874	0	-	0	gene_id KIF14_1; transcript_id "Ref1"_Cassette_Exon_TC01003679.hg_1; type "Cassette Exon"; exon_number 72; color=#B0B0B0;
chr1	EventPointer	exon	200575874	200575926	0	-	0	gene_id KIF14_1; transcript_id "Ref1"_Cassette_Exon_TC01003679.hg_1; type "Cassette Exon"; exon_number 73; color=#B0B0B0;
chr1	EventPointer	exon	200575926	200575926	0	-	0	gene_id KIF14_1; transcript_id "Ref1"_Cassette_Exon_TC01003679.hg_1; type "Cassette Exon"; exon_number 74; color=#B0B0B0;
chr1	EventPointer	exon	200577958	200577958	0	-	0	gene_id KIF14_1; transcript_id "Ref1"_Cassette_Exon_TC01003679.hg_1; type "Cassette Exon"; exon_number 75; color=#B0B0B0;
chr1	EventPointer	exon	200577958	200578056	0	-	0	gene_id KIF14_1; transcript_id "Ref1"_Cassette_Exon_TC01003679.hg_1; type "Cassette Exon"; exon_number 76; color=#B0B0B0;
chr1	EventPointer	transcript	200584483	200589862	0	-	0	gene_id KIF14_1; transcript_id "Ref2"_Cassette_Exon_TC01003679.hg_1; type "Cassette Exon"; color=#B0B0B0;
chr1	EventPointer	exon	200584483	200584737	0	-	0	gene_id KIF14_1; transcript_id "Ref2"_Cassette_Exon_TC01003679.hg_1; type "Cassette Exon"; exon_number 1; color=#B0B0B0;
chr1	EventPointer	exon	200584737	200584737	0	-	0	gene_id KIF14_1; transcript_id "Ref2"_Cassette_Exon_TC01003679.hg_1; type "Cassette Exon"; exon_number 2; color=#B0B0B0;
chr1	EventPointer	exon	200586740	200586740	0	-	0	gene_id KIF14_1; transcript_id "Ref2"_Cassette_Exon_TC01003679.hg_1; type "Cassette Exon"; exon_number 3; color=#B0B0B0;
chr1	EventPointer	exon	200586740	200587966	0	-	0	gene_id KIF14_1; transcript_id "Ref2"_Cassette_Exon_TC01003679.hg_1; type "Cassette Exon"; exon_number 4; color=#B0B0B0;
chr1	EventPointer	exon	200587966	200587966	0	-	0	gene_id KIF14_1; transcript_id "Ref2"_Cassette_Exon_TC01003679.hg_1; type "Cassette Exon"; exon_number 5; color=#B0B0B0;
chr1	EventPointer	exon	200589539	200589539	0	-	0	gene_id KIF14_1; transcript_id "Ref2"_Cassette_Exon_TC01003679.hg_1; type "Cassette Exon"; exon_number 6; color=#B0B0B0;
chr1	EventPointer	exon	200589539	200589862	0	-	0	gene_id KIF14_1; transcript_id "Ref2"_Cassette_Exon_TC01003679.hg_1; type "Cassette Exon"; exon_number 7; color=#B0B0B0;
chr3	EventPointer	gene	25657077	25666294	0	-	0	gene_id TOP2B_2; type "Complex Event"; color=#000000;
chr3	EventPointer	transcript	25657077	25660145	0	-	0	gene_id TOP2B_2; transcript_id "A"_Complex_Event_TC03001247.hg_2; type "Complex Event"; color=#D00000;
chr3	EventPointer	exon	25657077	25657077	0	-	0	gene_id TOP2B_2; transcript_id "A"_Complex_Event_TC03001247.hg_2; type "Complex Event"; exon_number 1; color=#D00000;
chr3	EventPointer	exon	25659909	25659909	0	-	0	gene_id TOP2B_2; transcript_id "A"_Complex_Event_TC03001247.hg_2; type "Complex Event"; exon_number 2; color=#D00000;
chr3	EventPointer	exon	25659909	25660000	0	-	0	gene_id TOP2B_2; transcript_id "A"_Complex_Event_TC03001247.hg_2; type "Complex Event"; exon_number 3; color=#D00000;
chr3	EventPointer	exon	25660000	25660000	0	-	0	gene_id TOP2B_2; transcript_id "A"_Complex_Event_TC03001247.hg_2; type "Complex Event"; exon_number 4; color=#D00000;
chr3	EventPointer	exon	25660145	25660145	0	-	0	gene_id TOP2B_2; transcript_id "A"_Complex_Event_TC03001247.hg_2; type "Complex Event"; exon_number 5; color=#D00000;
chr3	EventPointer	transcript	25657077	25660145	0	-	0	gene_id TOP2B_2; transcript_id "B"_Complex_Event_TC03001247.hg_2; type "Complex Event"; color=#00CC33;
chr3	EventPointer	exon	25657077	25657077	0	-	0	gene_id TOP2B_2; transcript_id "B"_Complex_Event_TC03001247.hg_2; type "Complex Event"; exon_number 1; color=#00CC33;
chr3	EventPointer	exon	25660145	25660145	0	-	0	gene_id TOP2B_2; transcript_id "B"_Complex_Event_TC03001247.hg_2; type "Complex Event"; exon_number 2; color=#00CC33;
chr3	EventPointer	transcript	25660145	25666294	0	-	0	gene_id TOP2B_2; transcript_id "Ref1"_Complex_Event_TC03001247.hg_2; type "Complex Event"; color=#B0B0B0;
chr3	EventPointer	exon	25660145	25660340	0	-	0	gene_id TOP2B_2; transcript_id "Ref1"_Complex_Event_TC03001247.hg_2; type "Complex Event"; exon_number 1; color=#B0B0B0;
chr3	EventPointer	exon	25660340	25660340	0	-	0	gene_id TOP2B_2; transcript_id "Ref1"_Complex_Event_TC03001247.hg_2; type "Complex Event"; exon_number 2; color=#B0B0B0;
chr3	EventPointer	exon	25661353	25661353	0	-	0	gene_id TOP2B_2; transcript_id "Ref1"_Complex_Event_TC03001247.hg_2; type "Complex Event"; exon_number 3; color=#B0B0B0;
chr3	EventPointer	exon	25661353	25661553	0	-	0	gene_id TOP2B_2; transcript_id "Ref1"_Complex_Event_TC03001247.hg_2; type "Complex Event"; exon_number 4; color=#B0B0B0;
chr3	EventPointer	exon	25661553	25661553	0	-	0	gene_id TOP2B_2; transcript_id "Ref1"_Complex_Event_TC03001247.hg_2; type "Complex Event"; exon_number 5; color=#B0B0B0;
chr3	EventPointer	exon	25662173	25662173	0	-	0	gene_id TOP2B_2; transcript_id "Ref1"_Complex_Event_TC03001247.hg_2; type "Complex Event"; exon_number 6; color=#B0B0B0;
chr3	EventPointer	exon	25662173	25662307	0	-	0	gene_id TOP2B_2; transcript_id "Ref1"_Complex_Event_TC03001247.hg_2; type "Complex Event"; exon_number 7; color=#B0B0B0;
chr3	EventPointer	exon	25662307	25662307	0	-	0	gene_id TOP2B_2; transcript_id "Ref1"_Complex_Event_TC03001247.hg_2; type "Complex Event"; exon_number 8; color=#B0B0B0;
chr3	EventPointer	exon	25665006	25665006	0	-	0	gene_id TOP2B_2; transcript_id "Ref1"_Complex_Event_TC03001247.hg_2; type "Complex Event"; exon_number 9; color=#B0B0B0;
chr3	EventPointer	exon	25665006	25665237	0	-	0	gene_id TOP2B_2; transcript_id "Ref1"_Complex_Event_TC03001247.hg_2; type "Complex Event"; exon_number 10; color=#B0B0B0;
chr3	EventPointer	exon	25665237	25665237	0	-	0	gene_id TOP2B_2; transcript_id "Ref1"_Complex_Event_TC03001247.hg_2; type "Complex Event"; exon_number 11; color=#B0B0B0;
chr3	EventPointer	exon	25665788	25665788	0	-	0	gene_id TOP2B_2; transcript_id "Ref1"_Complex_Event_TC03001247.hg_2; type "Complex Event"; exon_number 12; color=#B0B0B0;
chr3	EventPointer	exon	25665788	25665936	0	-	0	gene_id TOP2B_2; transcript_id "Ref1"_Complex_Event_TC03001247.hg_2; type "Complex Event"; exon_number 13; color=#B0B0B0;
chr3	EventPointer	exon	25665936	25665936	0	-	0	gene_id TOP2B_2; transcript_id "Ref1"_Complex_Event_TC03001247.hg_2; type "Complex Event"; exon_number 14; color=#B0B0B0;
chr3	EventPointer	exon	25666173	25666173	0	-	0	gene_id TOP2B_2; transcript_id "Ref1"_Complex_Event_TC03001247.hg_2; type "Complex Event"; exon_number 15; color=#B0B0B0;
chr3	EventPointer	exon	25666173	25666294	0	-	0	gene_id TOP2B_2; transcript_id "Ref1"_Complex_Event_TC03001247.hg_2; type "Complex Event"; exon_number 16; color=#B0B0B0;
