# Supplementary material for: Comparison of RNA-seq and microarray platforms for splice event detection using a cross-platform algorithm
Source: BMC Genomics. 2018 Sep 25;19:703. doi: 10.1186/s12864-018-5082-2 (PMC6156849; doi:10.1186/s12864-018-5082-2)
Supplement: Supplementary file 3 — Compressed file including the GTF files generated for the matched events. (ZIP 15 kb) [file 12864_2018_5082_MOESM3_ESM.zip › GTF_Files/R+M+/RNASeq/G4_RNASeq.gtf]

#track name="paths" gffTags="on"
chr21	EventPointer	gene	34951868	34958487	0	-	0	gene_id 14948_3; type "Complex Event"; color=#000000;
chr21	EventPointer	transcript	34951868	34954361	0	-	0	gene_id 14948_3; transcript_id "A"_Complex_Event_14948_3; type "Complex Event"; color=#D00000;
chr21	EventPointer	exon	34951868	34951868	0	-	0	gene_id 14948_3; transcript_id "A"_Complex_Event_14948_3; type "Complex Event"; exon_number 1; color=#D00000;
chr21	EventPointer	exon	34953608	34953608	0	-	0	gene_id 14948_3; transcript_id "A"_Complex_Event_14948_3; type "Complex Event"; exon_number 2; color=#D00000;
chr21	EventPointer	exon	34953608	34953806	0	-	0	gene_id 14948_3; transcript_id "A"_Complex_Event_14948_3; type "Complex Event"; exon_number 3; color=#D00000;
chr21	EventPointer	exon	34953806	34953806	0	-	0	gene_id 14948_3; transcript_id "A"_Complex_Event_14948_3; type "Complex Event"; exon_number 4; color=#D00000;
chr21	EventPointer	exon	34954257	34954257	0	-	0	gene_id 14948_3; transcript_id "A"_Complex_Event_14948_3; type "Complex Event"; exon_number 5; color=#D00000;
chr21	EventPointer	exon	34954257	34954361	0	-	0	gene_id 14948_3; transcript_id "A"_Complex_Event_14948_3; type "Complex Event"; exon_number 6; color=#D00000;
chr21	EventPointer	transcript	34951868	34956896	0	-	0	gene_id 14948_3; transcript_id "B"_Complex_Event_14948_3; type "Complex Event"; color=#00CC33;
chr21	EventPointer	exon	34951868	34951868	0	-	0	gene_id 14948_3; transcript_id "B"_Complex_Event_14948_3; type "Complex Event"; exon_number 1; color=#00CC33;
chr21	EventPointer	exon	34956896	34956896	0	-	0	gene_id 14948_3; transcript_id "B"_Complex_Event_14948_3; type "Complex Event"; exon_number 2; color=#00CC33;
chr21	EventPointer	transcript	34956896	34958487	0	-	0	gene_id 14948_3; transcript_id "Ref1"_Complex_Event_14948_3; type "Complex Event"; color=#B0B0B0;
chr21	EventPointer	exon	34956896	34957074	0	-	0	gene_id 14948_3; transcript_id "Ref1"_Complex_Event_14948_3; type "Complex Event"; exon_number 1; color=#B0B0B0;
chr21	EventPointer	exon	34957074	34957074	0	-	0	gene_id 14948_3; transcript_id "Ref1"_Complex_Event_14948_3; type "Complex Event"; exon_number 2; color=#B0B0B0;
chr21	EventPointer	exon	34958284	34958284	0	-	0	gene_id 14948_3; transcript_id "Ref1"_Complex_Event_14948_3; type "Complex Event"; exon_number 3; color=#B0B0B0;
chr21	EventPointer	exon	34958284	34958487	0	-	0	gene_id 14948_3; transcript_id "Ref1"_Complex_Event_14948_3; type "Complex Event"; exon_number 4; color=#B0B0B0;
chr9	EventPointer	gene	36651874	36665578	0	+	0	gene_id 7165_13; type "Cassette Exon"; color=#000000;
chr9	EventPointer	transcript	36651874	36665347	0	+	0	gene_id 7165_13; transcript_id "A"_Cassette_Exon_7165_13; type "Cassette Exon"; color=#D00000;
chr9	EventPointer	exon	36651874	36651874	0	+	0	gene_id 7165_13; transcript_id "A"_Cassette_Exon_7165_13; type "Cassette Exon"; exon_number 1; color=#D00000;
chr9	EventPointer	exon	36657238	36657238	0	+	0	gene_id 7165_13; transcript_id "A"_Cassette_Exon_7165_13; type "Cassette Exon"; exon_number 2; color=#D00000;
chr9	EventPointer	exon	36657238	36657360	0	+	0	gene_id 7165_13; transcript_id "A"_Cassette_Exon_7165_13; type "Cassette Exon"; exon_number 3; color=#D00000;
chr9	EventPointer	exon	36657360	36657360	0	+	0	gene_id 7165_13; transcript_id "A"_Cassette_Exon_7165_13; type "Cassette Exon"; exon_number 4; color=#D00000;
chr9	EventPointer	exon	36665347	36665347	0	+	0	gene_id 7165_13; transcript_id "A"_Cassette_Exon_7165_13; type "Cassette Exon"; exon_number 5; color=#D00000;
chr9	EventPointer	transcript	36651874	36665347	0	+	0	gene_id 7165_13; transcript_id "B"_Cassette_Exon_7165_13; type "Cassette Exon"; color=#00CC33;
chr9	EventPointer	exon	36651874	36651874	0	+	0	gene_id 7165_13; transcript_id "B"_Cassette_Exon_7165_13; type "Cassette Exon"; exon_number 1; color=#00CC33;
chr9	EventPointer	exon	36665347	36665347	0	+	0	gene_id 7165_13; transcript_id "B"_Cassette_Exon_7165_13; type "Cassette Exon"; exon_number 2; color=#00CC33;
chr9	EventPointer	transcript	36665347	36665578	0	+	0	gene_id 7165_13; transcript_id "Ref1"_Cassette_Exon_7165_13; type "Cassette Exon"; color=#B0B0B0;
chr9	EventPointer	exon	36665347	36665578	0	+	0	gene_id 7165_13; transcript_id "Ref1"_Cassette_Exon_7165_13; type "Cassette Exon"; exon_number 1; color=#B0B0B0;
chr1	EventPointer	gene	76198607	76205665	0	+	0	gene_id 350_4; type "Cassette Exon"; color=#000000;
chr1	EventPointer	transcript	76198607	76200476	0	+	0	gene_id 350_4; transcript_id "A"_Cassette_Exon_350_4; type "Cassette Exon"; color=#D00000;
chr1	EventPointer	exon	76198607	76198607	0	+	0	gene_id 350_4; transcript_id "A"_Cassette_Exon_350_4; type "Cassette Exon"; exon_number 1; color=#D00000;
chr1	EventPointer	exon	76199213	76199213	0	+	0	gene_id 350_4; transcript_id "A"_Cassette_Exon_350_4; type "Cassette Exon"; exon_number 2; color=#D00000;
chr1	EventPointer	exon	76199213	76199313	0	+	0	gene_id 350_4; transcript_id "A"_Cassette_Exon_350_4; type "Cassette Exon"; exon_number 3; color=#D00000;
chr1	EventPointer	exon	76199313	76199313	0	+	0	gene_id 350_4; transcript_id "A"_Cassette_Exon_350_4; type "Cassette Exon"; exon_number 4; color=#D00000;
chr1	EventPointer	exon	76200476	76200476	0	+	0	gene_id 350_4; transcript_id "A"_Cassette_Exon_350_4; type "Cassette Exon"; exon_number 5; color=#D00000;
chr1	EventPointer	transcript	76198607	76200476	0	+	0	gene_id 350_4; transcript_id "B"_Cassette_Exon_350_4; type "Cassette Exon"; color=#00CC33;
chr1	EventPointer	exon	76198607	76198607	0	+	0	gene_id 350_4; transcript_id "B"_Cassette_Exon_350_4; type "Cassette Exon"; exon_number 1; color=#00CC33;
chr1	EventPointer	exon	76200476	76200476	0	+	0	gene_id 350_4; transcript_id "B"_Cassette_Exon_350_4; type "Cassette Exon"; exon_number 2; color=#00CC33;
chr1	EventPointer	transcript	76200476	76205665	0	+	0	gene_id 350_4; transcript_id "Ref1"_Cassette_Exon_350_4; type "Cassette Exon"; color=#B0B0B0;
chr1	EventPointer	exon	76200476	76200556	0	+	0	gene_id 350_4; transcript_id "Ref1"_Cassette_Exon_350_4; type "Cassette Exon"; exon_number 1; color=#B0B0B0;
chr1	EventPointer	exon	76200556	76200556	0	+	0	gene_id 350_4; transcript_id "Ref1"_Cassette_Exon_350_4; type "Cassette Exon"; exon_number 2; color=#B0B0B0;
chr1	EventPointer	exon	76205665	76205665	0	+	0	gene_id 350_4; transcript_id "Ref1"_Cassette_Exon_350_4; type "Cassette Exon"; exon_number 3; color=#B0B0B0;
chr1	EventPointer	gene	200520657	200589848	0	-	0	gene_id 1527_7; type "Cassette Exon"; color=#000000;
chr1	EventPointer	transcript	200578056	200584483	0	-	0	gene_id 1527_7; transcript_id "A"_Cassette_Exon_1527_7; type "Cassette Exon"; color=#D00000;
chr1	EventPointer	exon	200578056	200578056	0	-	0	gene_id 1527_7; transcript_id "A"_Cassette_Exon_1527_7; type "Cassette Exon"; exon_number 1; color=#D00000;
chr1	EventPointer	exon	200583446	200583446	0	-	0	gene_id 1527_7; transcript_id "A"_Cassette_Exon_1527_7; type "Cassette Exon"; exon_number 2; color=#D00000;
chr1	EventPointer	exon	200583446	200583533	0	-	0	gene_id 1527_7; transcript_id "A"_Cassette_Exon_1527_7; type "Cassette Exon"; exon_number 3; color=#D00000;
chr1	EventPointer	exon	200583533	200583533	0	-	0	gene_id 1527_7; transcript_id "A"_Cassette_Exon_1527_7; type "Cassette Exon"; exon_number 4; color=#D00000;
chr1	EventPointer	exon	200584483	200584483	0	-	0	gene_id 1527_7; transcript_id "A"_Cassette_Exon_1527_7; type "Cassette Exon"; exon_number 5; color=#D00000;
chr1	EventPointer	transcript	200578056	200584483	0	-	0	gene_id 1527_7; transcript_id "B"_Cassette_Exon_1527_7; type "Cassette Exon"; color=#00CC33;
chr1	EventPointer	exon	200578056	200578056	0	-	0	gene_id 1527_7; transcript_id "B"_Cassette_Exon_1527_7; type "Cassette Exon"; exon_number 1; color=#00CC33;
chr1	EventPointer	exon	200584483	200584483	0	-	0	gene_id 1527_7; transcript_id "B"_Cassette_Exon_1527_7; type "Cassette Exon"; exon_number 2; color=#00CC33;
chr1	EventPointer	transcript	200520657	200528580	0	-	0	gene_id 1527_7; transcript_id "Ref1"_Cassette_Exon_1527_7; type "Cassette Exon"; color=#B0B0B0;
chr1	EventPointer	exon	200520657	200522895	0	-	0	gene_id 1527_7; transcript_id "Ref1"_Cassette_Exon_1527_7; type "Cassette Exon"; exon_number 1; color=#B0B0B0;
chr1	EventPointer	exon	200522895	200522895	0	-	0	gene_id 1527_7; transcript_id "Ref1"_Cassette_Exon_1527_7; type "Cassette Exon"; exon_number 2; color=#B0B0B0;
chr1	EventPointer	exon	200523596	200523596	0	-	0	gene_id 1527_7; transcript_id "Ref1"_Cassette_Exon_1527_7; type "Cassette Exon"; exon_number 3; color=#B0B0B0;
chr1	EventPointer	exon	200523596	200523734	0	-	0	gene_id 1527_7; transcript_id "Ref1"_Cassette_Exon_1527_7; type "Cassette Exon"; exon_number 4; color=#B0B0B0;
chr1	EventPointer	exon	200523734	200523734	0	-	0	gene_id 1527_7; transcript_id "Ref1"_Cassette_Exon_1527_7; type "Cassette Exon"; exon_number 5; color=#B0B0B0;
chr1	EventPointer	exon	200524508	200524508	0	-	0	gene_id 1527_7; transcript_id "Ref1"_Cassette_Exon_1527_7; type "Cassette Exon"; exon_number 6; color=#B0B0B0;
chr1	EventPointer	exon	200524508	200524582	0	-	0	gene_id 1527_7; transcript_id "Ref1"_Cassette_Exon_1527_7; type "Cassette Exon"; exon_number 7; color=#B0B0B0;
chr1	EventPointer	exon	200524582	200524582	0	-	0	gene_id 1527_7; transcript_id "Ref1"_Cassette_Exon_1527_7; type "Cassette Exon"; exon_number 8; color=#B0B0B0;
chr1	EventPointer	exon	200528458	200528458	0	-	0	gene_id 1527_7; transcript_id "Ref1"_Cassette_Exon_1527_7; type "Cassette Exon"; exon_number 9; color=#B0B0B0;
chr1	EventPointer	exon	200528458	200528580	0	-	0	gene_id 1527_7; transcript_id "Ref1"_Cassette_Exon_1527_7; type "Cassette Exon"; exon_number 10; color=#B0B0B0;
chr1	EventPointer	transcript	200589539	200589848	0	-	0	gene_id 1527_7; transcript_id "Ref10"_Cassette_Exon_1527_7; type "Cassette Exon"; color=#B0B0B0;
chr1	EventPointer	exon	200589539	200589848	0	-	0	gene_id 1527_7; transcript_id "Ref10"_Cassette_Exon_1527_7; type "Cassette Exon"; exon_number 1; color=#B0B0B0;
chr1	EventPointer	transcript	200534197	200558497	0	-	0	gene_id 1527_7; transcript_id "Ref2"_Cassette_Exon_1527_7; type "Cassette Exon"; color=#B0B0B0;
chr1	EventPointer	exon	200534197	200534381	0	-	0	gene_id 1527_7; transcript_id "Ref2"_Cassette_Exon_1527_7; type "Cassette Exon"; exon_number 1; color=#B0B0B0;
chr1	EventPointer	exon	200534381	200534381	0	-	0	gene_id 1527_7; transcript_id "Ref2"_Cassette_Exon_1527_7; type "Cassette Exon"; exon_number 2; color=#B0B0B0;
chr1	EventPointer	exon	200534573	200534573	0	-	0	gene_id 1527_7; transcript_id "Ref2"_Cassette_Exon_1527_7; type "Cassette Exon"; exon_number 3; color=#B0B0B0;
chr1	EventPointer	exon	200534573	200534797	0	-	0	gene_id 1527_7; transcript_id "Ref2"_Cassette_Exon_1527_7; type "Cassette Exon"; exon_number 4; color=#B0B0B0;
chr1	EventPointer	exon	200534797	200534797	0	-	0	gene_id 1527_7; transcript_id "Ref2"_Cassette_Exon_1527_7; type "Cassette Exon"; exon_number 5; color=#B0B0B0;
chr1	EventPointer	exon	200539039	200539039	0	-	0	gene_id 1527_7; transcript_id "Ref2"_Cassette_Exon_1527_7; type "Cassette Exon"; exon_number 6; color=#B0B0B0;
chr1	EventPointer	exon	200539039	200539133	0	-	0	gene_id 1527_7; transcript_id "Ref2"_Cassette_Exon_1527_7; type "Cassette Exon"; exon_number 7; color=#B0B0B0;
chr1	EventPointer	exon	200539133	200539133	0	-	0	gene_id 1527_7; transcript_id "Ref2"_Cassette_Exon_1527_7; type "Cassette Exon"; exon_number 8; color=#B0B0B0;
chr1	EventPointer	exon	200544719	200544719	0	-	0	gene_id 1527_7; transcript_id "Ref2"_Cassette_Exon_1527_7; type "Cassette Exon"; exon_number 9; color=#B0B0B0;
chr1	EventPointer	exon	200544719	200544819	0	-	0	gene_id 1527_7; transcript_id "Ref2"_Cassette_Exon_1527_7; type "Cassette Exon"; exon_number 10; color=#B0B0B0;
chr1	EventPointer	exon	200544819	200544819	0	-	0	gene_id 1527_7; transcript_id "Ref2"_Cassette_Exon_1527_7; type "Cassette Exon"; exon_number 11; color=#B0B0B0;
chr1	EventPointer	exon	200549382	200549382	0	-	0	gene_id 1527_7; transcript_id "Ref2"_Cassette_Exon_1527_7; type "Cassette Exon"; exon_number 12; color=#B0B0B0;
chr1	EventPointer	exon	200549382	200549511	0	-	0	gene_id 1527_7; transcript_id "Ref2"_Cassette_Exon_1527_7; type "Cassette Exon"; exon_number 13; color=#B0B0B0;
chr1	EventPointer	exon	200549511	200549511	0	-	0	gene_id 1527_7; transcript_id "Ref2"_Cassette_Exon_1527_7; type "Cassette Exon"; exon_number 14; color=#B0B0B0;
chr1	EventPointer	exon	200550329	200550329	0	-	0	gene_id 1527_7; transcript_id "Ref2"_Cassette_Exon_1527_7; type "Cassette Exon"; exon_number 15; color=#B0B0B0;
chr1	EventPointer	exon	200550329	200550422	0	-	0	gene_id 1527_7; transcript_id "Ref2"_Cassette_Exon_1527_7; type "Cassette Exon"; exon_number 16; color=#B0B0B0;
chr1	EventPointer	exon	200550422	200550422	0	-	0	gene_id 1527_7; transcript_id "Ref2"_Cassette_Exon_1527_7; type "Cassette Exon"; exon_number 17; color=#B0B0B0;
chr1	EventPointer	exon	200555229	200555229	0	-	0	gene_id 1527_7; transcript_id "Ref2"_Cassette_Exon_1527_7; type "Cassette Exon"; exon_number 18; color=#B0B0B0;
chr1	EventPointer	exon	200555229	200555355	0	-	0	gene_id 1527_7; transcript_id "Ref2"_Cassette_Exon_1527_7; type "Cassette Exon"; exon_number 19; color=#B0B0B0;
chr1	EventPointer	exon	200555355	200555355	0	-	0	gene_id 1527_7; transcript_id "Ref2"_Cassette_Exon_1527_7; type "Cassette Exon"; exon_number 20; color=#B0B0B0;
chr1	EventPointer	exon	200558345	200558345	0	-	0	gene_id 1527_7; transcript_id "Ref2"_Cassette_Exon_1527_7; type "Cassette Exon"; exon_number 21; color=#B0B0B0;
chr1	EventPointer	exon	200558345	200558497	0	-	0	gene_id 1527_7; transcript_id "Ref2"_Cassette_Exon_1527_7; type "Cassette Exon"; exon_number 22; color=#B0B0B0;
chr1	EventPointer	transcript	200561208	200561368	0	-	0	gene_id 1527_7; transcript_id "Ref3"_Cassette_Exon_1527_7; type "Cassette Exon"; color=#B0B0B0;
chr1	EventPointer	exon	200561208	200561368	0	-	0	gene_id 1527_7; transcript_id "Ref3"_Cassette_Exon_1527_7; type "Cassette Exon"; exon_number 1; color=#B0B0B0;
chr1	EventPointer	transcript	200567365	200569631	0	-	0	gene_id 1527_7; transcript_id "Ref4"_Cassette_Exon_1527_7; type "Cassette Exon"; color=#B0B0B0;
chr1	EventPointer	exon	200567365	200567549	0	-	0	gene_id 1527_7; transcript_id "Ref4"_Cassette_Exon_1527_7; type "Cassette Exon"; exon_number 1; color=#B0B0B0;
chr1	EventPointer	exon	200567549	200567549	0	-	0	gene_id 1527_7; transcript_id "Ref4"_Cassette_Exon_1527_7; type "Cassette Exon"; exon_number 2; color=#B0B0B0;
chr1	EventPointer	exon	200569178	200569178	0	-	0	gene_id 1527_7; transcript_id "Ref4"_Cassette_Exon_1527_7; type "Cassette Exon"; exon_number 3; color=#B0B0B0;
chr1	EventPointer	exon	200569178	200569241	0	-	0	gene_id 1527_7; transcript_id "Ref4"_Cassette_Exon_1527_7; type "Cassette Exon"; exon_number 4; color=#B0B0B0;
chr1	EventPointer	exon	200569241	200569241	0	-	0	gene_id 1527_7; transcript_id "Ref4"_Cassette_Exon_1527_7; type "Cassette Exon"; exon_number 5; color=#B0B0B0;
chr1	EventPointer	exon	200569484	200569484	0	-	0	gene_id 1527_7; transcript_id "Ref4"_Cassette_Exon_1527_7; type "Cassette Exon"; exon_number 6; color=#B0B0B0;
chr1	EventPointer	exon	200569484	200569631	0	-	0	gene_id 1527_7; transcript_id "Ref4"_Cassette_Exon_1527_7; type "Cassette Exon"; exon_number 7; color=#B0B0B0;
chr1	EventPointer	transcript	200572464	200573083	0	-	0	gene_id 1527_7; transcript_id "Ref5"_Cassette_Exon_1527_7; type "Cassette Exon"; color=#B0B0B0;
chr1	EventPointer	exon	200572464	200572469	0	-	0	gene_id 1527_7; transcript_id "Ref5"_Cassette_Exon_1527_7; type "Cassette Exon"; exon_number 1; color=#B0B0B0;
chr1	EventPointer	exon	200572469	200572469	0	-	0	gene_id 1527_7; transcript_id "Ref5"_Cassette_Exon_1527_7; type "Cassette Exon"; exon_number 2; color=#B0B0B0;
chr1	EventPointer	exon	200572967	200572967	0	-	0	gene_id 1527_7; transcript_id "Ref5"_Cassette_Exon_1527_7; type "Cassette Exon"; exon_number 3; color=#B0B0B0;
chr1	EventPointer	exon	200572967	200573083	0	-	0	gene_id 1527_7; transcript_id "Ref5"_Cassette_Exon_1527_7; type "Cassette Exon"; exon_number 4; color=#B0B0B0;
chr1	EventPointer	transcript	200574992	200578056	0	-	0	gene_id 1527_7; transcript_id "Ref6"_Cassette_Exon_1527_7; type "Cassette Exon"; color=#B0B0B0;
chr1	EventPointer	exon	200574992	200575022	0	-	0	gene_id 1527_7; transcript_id "Ref6"_Cassette_Exon_1527_7; type "Cassette Exon"; exon_number 1; color=#B0B0B0;
chr1	EventPointer	exon	200575022	200575022	0	-	0	gene_id 1527_7; transcript_id "Ref6"_Cassette_Exon_1527_7; type "Cassette Exon"; exon_number 2; color=#B0B0B0;
chr1	EventPointer	exon	200575874	200575874	0	-	0	gene_id 1527_7; transcript_id "Ref6"_Cassette_Exon_1527_7; type "Cassette Exon"; exon_number 3; color=#B0B0B0;
chr1	EventPointer	exon	200575874	200575926	0	-	0	gene_id 1527_7; transcript_id "Ref6"_Cassette_Exon_1527_7; type "Cassette Exon"; exon_number 4; color=#B0B0B0;
chr1	EventPointer	exon	200575926	200575926	0	-	0	gene_id 1527_7; transcript_id "Ref6"_Cassette_Exon_1527_7; type "Cassette Exon"; exon_number 5; color=#B0B0B0;
chr1	EventPointer	exon	200577958	200577958	0	-	0	gene_id 1527_7; transcript_id "Ref6"_Cassette_Exon_1527_7; type "Cassette Exon"; exon_number 6; color=#B0B0B0;
chr1	EventPointer	exon	200577958	200578056	0	-	0	gene_id 1527_7; transcript_id "Ref6"_Cassette_Exon_1527_7; type "Cassette Exon"; exon_number 7; color=#B0B0B0;
chr1	EventPointer	transcript	200584483	200584737	0	-	0	gene_id 1527_7; transcript_id "Ref7"_Cassette_Exon_1527_7; type "Cassette Exon"; color=#B0B0B0;
chr1	EventPointer	exon	200584483	200584737	0	-	0	gene_id 1527_7; transcript_id "Ref7"_Cassette_Exon_1527_7; type "Cassette Exon"; exon_number 1; color=#B0B0B0;
chr1	EventPointer	transcript	200587363	200587595	0	-	0	gene_id 1527_7; transcript_id "Ref8"_Cassette_Exon_1527_7; type "Cassette Exon"; color=#B0B0B0;
chr1	EventPointer	exon	200587363	200587595	0	-	0	gene_id 1527_7; transcript_id "Ref8"_Cassette_Exon_1527_7; type "Cassette Exon"; exon_number 1; color=#B0B0B0;
chr1	EventPointer	transcript	200587680	200587966	0	-	0	gene_id 1527_7; transcript_id "Ref9"_Cassette_Exon_1527_7; type "Cassette Exon"; color=#B0B0B0;
chr1	EventPointer	exon	200587680	200587966	0	-	0	gene_id 1527_7; transcript_id "Ref9"_Cassette_Exon_1527_7; type "Cassette Exon"; exon_number 1; color=#B0B0B0;
chr3	EventPointer	gene	25657077	25661353	0	-	0	gene_id 3241_8; type "Cassette Exon"; color=#000000;
chr3	EventPointer	transcript	25657077	25660145	0	-	0	gene_id 3241_8; transcript_id "A"_Cassette_Exon_3241_8; type "Cassette Exon"; color=#D00000;
chr3	EventPointer	exon	25657077	25657077	0	-	0	gene_id 3241_8; transcript_id "A"_Cassette_Exon_3241_8; type "Cassette Exon"; exon_number 1; color=#D00000;
chr3	EventPointer	exon	25659909	25659909	0	-	0	gene_id 3241_8; transcript_id "A"_Cassette_Exon_3241_8; type "Cassette Exon"; exon_number 2; color=#D00000;
chr3	EventPointer	exon	25659909	25660000	0	-	0	gene_id 3241_8; transcript_id "A"_Cassette_Exon_3241_8; type "Cassette Exon"; exon_number 3; color=#D00000;
chr3	EventPointer	exon	25660000	25660000	0	-	0	gene_id 3241_8; transcript_id "A"_Cassette_Exon_3241_8; type "Cassette Exon"; exon_number 4; color=#D00000;
chr3	EventPointer	exon	25660145	25660145	0	-	0	gene_id 3241_8; transcript_id "A"_Cassette_Exon_3241_8; type "Cassette Exon"; exon_number 5; color=#D00000;
chr3	EventPointer	transcript	25657077	25660145	0	-	0	gene_id 3241_8; transcript_id "B"_Cassette_Exon_3241_8; type "Cassette Exon"; color=#00CC33;
chr3	EventPointer	exon	25657077	25657077	0	-	0	gene_id 3241_8; transcript_id "B"_Cassette_Exon_3241_8; type "Cassette Exon"; exon_number 1; color=#00CC33;
chr3	EventPointer	exon	25660145	25660145	0	-	0	gene_id 3241_8; transcript_id "B"_Cassette_Exon_3241_8; type "Cassette Exon"; exon_number 2; color=#00CC33;
chr3	EventPointer	transcript	25660145	25661353	0	-	0	gene_id 3241_8; transcript_id "Ref1"_Cassette_Exon_3241_8; type "Cassette Exon"; color=#B0B0B0;
chr3	EventPointer	exon	25660145	25660340	0	-	0	gene_id 3241_8; transcript_id "Ref1"_Cassette_Exon_3241_8; type "Cassette Exon"; exon_number 1; color=#B0B0B0;
chr3	EventPointer	exon	25660340	25660340	0	-	0	gene_id 3241_8; transcript_id "Ref1"_Cassette_Exon_3241_8; type "Cassette Exon"; exon_number 2; color=#B0B0B0;
chr3	EventPointer	exon	25661353	25661353	0	-	0	gene_id 3241_8; transcript_id "Ref1"_Cassette_Exon_3241_8; type "Cassette Exon"; exon_number 3; color=#B0B0B0;
