# Supplementary material for: Comparison of RNA-seq and microarray platforms for splice event detection using a cross-platform algorithm
Source: BMC Genomics. 2018 Sep 25;19:703. doi: 10.1186/s12864-018-5082-2 (PMC6156849; doi:10.1186/s12864-018-5082-2)
Supplement: Supplementary file 3 — Compressed file including the GTF files generated for the matched events. (ZIP 15 kb) [file 12864_2018_5082_MOESM3_ESM.zip › GTF_Files/R+M-/HTA/G2R_HTA.gtf]

#track name="paths" gffTags="on"
chr6	EventPointer	gene	39071840	39082965	0	-	0	gene_id SAYSD1_1; type "Cassette Exon"; color=#000000;
chr6	EventPointer	transcript	39073552	39082659	0	-	0	gene_id SAYSD1_1; transcript_id "A"_Cassette_Exon_TC06001695.hg_1; type "Cassette Exon"; color=#D00000;
chr6	EventPointer	exon	39073552	39073552	0	-	0	gene_id SAYSD1_1; transcript_id "A"_Cassette_Exon_TC06001695.hg_1; type "Cassette Exon"; exon_number 1; color=#D00000;
chr6	EventPointer	exon	39077090	39077090	0	-	0	gene_id SAYSD1_1; transcript_id "A"_Cassette_Exon_TC06001695.hg_1; type "Cassette Exon"; exon_number 2; color=#D00000;
chr6	EventPointer	exon	39077090	39081496	0	-	0	gene_id SAYSD1_1; transcript_id "A"_Cassette_Exon_TC06001695.hg_1; type "Cassette Exon"; exon_number 3; color=#D00000;
chr6	EventPointer	exon	39081496	39081496	0	-	0	gene_id SAYSD1_1; transcript_id "A"_Cassette_Exon_TC06001695.hg_1; type "Cassette Exon"; exon_number 4; color=#D00000;
chr6	EventPointer	exon	39082659	39082659	0	-	0	gene_id SAYSD1_1; transcript_id "A"_Cassette_Exon_TC06001695.hg_1; type "Cassette Exon"; exon_number 5; color=#D00000;
chr6	EventPointer	transcript	39073552	39082659	0	-	0	gene_id SAYSD1_1; transcript_id "B"_Cassette_Exon_TC06001695.hg_1; type "Cassette Exon"; color=#00CC33;
chr6	EventPointer	exon	39073552	39073552	0	-	0	gene_id SAYSD1_1; transcript_id "B"_Cassette_Exon_TC06001695.hg_1; type "Cassette Exon"; exon_number 1; color=#00CC33;
chr6	EventPointer	exon	39082659	39082659	0	-	0	gene_id SAYSD1_1; transcript_id "B"_Cassette_Exon_TC06001695.hg_1; type "Cassette Exon"; exon_number 2; color=#00CC33;
chr6	EventPointer	transcript	39071840	39073552	0	-	0	gene_id SAYSD1_1; transcript_id "Ref1"_Cassette_Exon_TC06001695.hg_1; type "Cassette Exon"; color=#B0B0B0;
chr6	EventPointer	exon	39071840	39073552	0	-	0	gene_id SAYSD1_1; transcript_id "Ref1"_Cassette_Exon_TC06001695.hg_1; type "Cassette Exon"; exon_number 1; color=#B0B0B0;
chr6	EventPointer	transcript	39082659	39082965	0	-	0	gene_id SAYSD1_1; transcript_id "Ref2"_Cassette_Exon_TC06001695.hg_1; type "Cassette Exon"; color=#B0B0B0;
chr6	EventPointer	exon	39082659	39082965	0	-	0	gene_id SAYSD1_1; transcript_id "Ref2"_Cassette_Exon_TC06001695.hg_1; type "Cassette Exon"; exon_number 1; color=#B0B0B0;
chr22	EventPointer	gene	31556138	31603005	0	+	0	gene_id RNF185_2; type "Complex Event"; color=#000000;
chr22	EventPointer	transcript	31592922	31592976	0	+	0	gene_id RNF185_2; transcript_id "A"_Complex_Event_TC22000223.hg_2; type "Complex Event"; color=#D00000;
chr22	EventPointer	exon	31592922	31592976	0	+	0	gene_id RNF185_2; transcript_id "A"_Complex_Event_TC22000223.hg_2; type "Complex Event"; exon_number 1; color=#D00000;
chr22	EventPointer	transcript	31588688	31597484	0	+	0	gene_id RNF185_2; transcript_id "B"_Complex_Event_TC22000223.hg_2; type "Complex Event"; color=#00CC33;
chr22	EventPointer	exon	31588688	31588688	0	+	0	gene_id RNF185_2; transcript_id "B"_Complex_Event_TC22000223.hg_2; type "Complex Event"; exon_number 1; color=#00CC33;
chr22	EventPointer	exon	31597484	31597484	0	+	0	gene_id RNF185_2; transcript_id "B"_Complex_Event_TC22000223.hg_2; type "Complex Event"; exon_number 2; color=#00CC33;
chr22	EventPointer	transcript	31556138	31556289	0	+	0	gene_id RNF185_2; transcript_id "Ref1"_Complex_Event_TC22000223.hg_2; type "Complex Event"; color=#B0B0B0;
chr22	EventPointer	exon	31556138	31556289	0	+	0	gene_id RNF185_2; transcript_id "Ref1"_Complex_Event_TC22000223.hg_2; type "Complex Event"; exon_number 1; color=#B0B0B0;
chr22	EventPointer	transcript	31588670	31588688	0	+	0	gene_id RNF185_2; transcript_id "Ref2"_Complex_Event_TC22000223.hg_2; type "Complex Event"; color=#B0B0B0;
chr22	EventPointer	exon	31588670	31588688	0	+	0	gene_id RNF185_2; transcript_id "Ref2"_Complex_Event_TC22000223.hg_2; type "Complex Event"; exon_number 1; color=#B0B0B0;
chr22	EventPointer	transcript	31597484	31600568	0	+	0	gene_id RNF185_2; transcript_id "Ref3"_Complex_Event_TC22000223.hg_2; type "Complex Event"; color=#B0B0B0;
chr22	EventPointer	exon	31597484	31597601	0	+	0	gene_id RNF185_2; transcript_id "Ref3"_Complex_Event_TC22000223.hg_2; type "Complex Event"; exon_number 1; color=#B0B0B0;
chr22	EventPointer	exon	31597601	31597601	0	+	0	gene_id RNF185_2; transcript_id "Ref3"_Complex_Event_TC22000223.hg_2; type "Complex Event"; exon_number 2; color=#B0B0B0;
chr22	EventPointer	exon	31600475	31600475	0	+	0	gene_id RNF185_2; transcript_id "Ref3"_Complex_Event_TC22000223.hg_2; type "Complex Event"; exon_number 3; color=#B0B0B0;
chr22	EventPointer	exon	31600475	31600568	0	+	0	gene_id RNF185_2; transcript_id "Ref3"_Complex_Event_TC22000223.hg_2; type "Complex Event"; exon_number 4; color=#B0B0B0;
chr22	EventPointer	transcript	31601363	31601542	0	+	0	gene_id RNF185_2; transcript_id "Ref4"_Complex_Event_TC22000223.hg_2; type "Complex Event"; color=#B0B0B0;
chr22	EventPointer	exon	31601363	31601542	0	+	0	gene_id RNF185_2; transcript_id "Ref4"_Complex_Event_TC22000223.hg_2; type "Complex Event"; exon_number 1; color=#B0B0B0;
chr22	EventPointer	transcript	31601545	31603005	0	+	0	gene_id RNF185_2; transcript_id "Ref5"_Complex_Event_TC22000223.hg_2; type "Complex Event"; color=#B0B0B0;
chr22	EventPointer	exon	31601545	31603005	0	+	0	gene_id RNF185_2; transcript_id "Ref5"_Complex_Event_TC22000223.hg_2; type "Complex Event"; exon_number 1; color=#B0B0B0;
chr5	EventPointer	gene	56471275	56542127	0	+	0	gene_id GPBP1_3; type "Complex Event"; color=#000000;
chr5	EventPointer	transcript	56531859	56542127	0	+	0	gene_id GPBP1_3; transcript_id "A"_Complex_Event_TC05000247.hg_3; type "Complex Event"; color=#D00000;
chr5	EventPointer	exon	56531859	56531859	0	+	0	gene_id GPBP1_3; transcript_id "A"_Complex_Event_TC05000247.hg_3; type "Complex Event"; exon_number 1; color=#D00000;
chr5	EventPointer	exon	56542127	56542127	0	+	0	gene_id GPBP1_3; transcript_id "A"_Complex_Event_TC05000247.hg_3; type "Complex Event"; exon_number 2; color=#D00000;
chr5	EventPointer	transcript	56531859	56532940	0	+	0	gene_id GPBP1_3; transcript_id "B"_Complex_Event_TC05000247.hg_3; type "Complex Event"; color=#00CC33;
chr5	EventPointer	exon	56531859	56531859	0	+	0	gene_id GPBP1_3; transcript_id "B"_Complex_Event_TC05000247.hg_3; type "Complex Event"; exon_number 1; color=#00CC33;
chr5	EventPointer	exon	56532940	56532940	0	+	0	gene_id GPBP1_3; transcript_id "B"_Complex_Event_TC05000247.hg_3; type "Complex Event"; exon_number 2; color=#00CC33;
chr5	EventPointer	transcript	56471275	56472227	0	+	0	gene_id GPBP1_3; transcript_id "Ref1"_Complex_Event_TC05000247.hg_3; type "Complex Event"; color=#B0B0B0;
chr5	EventPointer	exon	56471275	56472227	0	+	0	gene_id GPBP1_3; transcript_id "Ref1"_Complex_Event_TC05000247.hg_3; type "Complex Event"; exon_number 1; color=#B0B0B0;
chr5	EventPointer	transcript	56526673	56531859	0	+	0	gene_id GPBP1_3; transcript_id "Ref2"_Complex_Event_TC05000247.hg_3; type "Complex Event"; color=#B0B0B0;
chr5	EventPointer	exon	56526673	56526796	0	+	0	gene_id GPBP1_3; transcript_id "Ref2"_Complex_Event_TC05000247.hg_3; type "Complex Event"; exon_number 1; color=#B0B0B0;
chr5	EventPointer	exon	56526796	56526796	0	+	0	gene_id GPBP1_3; transcript_id "Ref2"_Complex_Event_TC05000247.hg_3; type "Complex Event"; exon_number 2; color=#B0B0B0;
chr5	EventPointer	exon	56526925	56526925	0	+	0	gene_id GPBP1_3; transcript_id "Ref2"_Complex_Event_TC05000247.hg_3; type "Complex Event"; exon_number 3; color=#B0B0B0;
chr5	EventPointer	exon	56526925	56527148	0	+	0	gene_id GPBP1_3; transcript_id "Ref2"_Complex_Event_TC05000247.hg_3; type "Complex Event"; exon_number 4; color=#B0B0B0;
chr5	EventPointer	exon	56527148	56527148	0	+	0	gene_id GPBP1_3; transcript_id "Ref2"_Complex_Event_TC05000247.hg_3; type "Complex Event"; exon_number 5; color=#B0B0B0;
chr5	EventPointer	exon	56531793	56531793	0	+	0	gene_id GPBP1_3; transcript_id "Ref2"_Complex_Event_TC05000247.hg_3; type "Complex Event"; exon_number 6; color=#B0B0B0;
chr5	EventPointer	exon	56531793	56531859	0	+	0	gene_id GPBP1_3; transcript_id "Ref2"_Complex_Event_TC05000247.hg_3; type "Complex Event"; exon_number 7; color=#B0B0B0;
chr4	EventPointer	gene	110615856	110624739	0	-	0	gene_id CASP6_8; type "Complex Event"; color=#000000;
chr4	EventPointer	transcript	110619498	110624512	0	-	0	gene_id CASP6_8; transcript_id "A"_Complex_Event_TC04001464.hg_8; type "Complex Event"; color=#D00000;
chr4	EventPointer	exon	110619498	110619498	0	-	0	gene_id CASP6_8; transcript_id "A"_Complex_Event_TC04001464.hg_8; type "Complex Event"; exon_number 1; color=#D00000;
chr4	EventPointer	exon	110624512	110624512	0	-	0	gene_id CASP6_8; transcript_id "A"_Complex_Event_TC04001464.hg_8; type "Complex Event"; exon_number 2; color=#D00000;
chr4	EventPointer	transcript	110615856	110624512	0	-	0	gene_id CASP6_8; transcript_id "B"_Complex_Event_TC04001464.hg_8; type "Complex Event"; color=#00CC33;
chr4	EventPointer	exon	110615856	110615856	0	-	0	gene_id CASP6_8; transcript_id "B"_Complex_Event_TC04001464.hg_8; type "Complex Event"; exon_number 1; color=#00CC33;
chr4	EventPointer	exon	110624512	110624512	0	-	0	gene_id CASP6_8; transcript_id "B"_Complex_Event_TC04001464.hg_8; type "Complex Event"; exon_number 2; color=#00CC33;
chr4	EventPointer	transcript	110624512	110624739	0	-	0	gene_id CASP6_8; transcript_id "Ref1"_Complex_Event_TC04001464.hg_8; type "Complex Event"; color=#B0B0B0;
chr4	EventPointer	exon	110624512	110624739	0	-	0	gene_id CASP6_8; transcript_id "Ref1"_Complex_Event_TC04001464.hg_8; type "Complex Event"; exon_number 1; color=#B0B0B0;
chr1	EventPointer	gene	249150145	249151635	0	-	0	gene_id ZNF692_8; type "Complex Event"; color=#000000;
chr1	EventPointer	transcript	249150572	249150713	0	-	0	gene_id ZNF692_8; transcript_id "A"_Complex_Event_TC01004096.hg_8; type "Complex Event"; color=#D00000;
chr1	EventPointer	exon	249150572	249150621	0	-	0	gene_id ZNF692_8; transcript_id "A"_Complex_Event_TC01004096.hg_8; type "Complex Event"; exon_number 1; color=#D00000;
chr1	EventPointer	exon	249150621	249150621	0	-	0	gene_id ZNF692_8; transcript_id "A"_Complex_Event_TC01004096.hg_8; type "Complex Event"; exon_number 2; color=#D00000;
chr1	EventPointer	exon	249150713	249150713	0	-	0	gene_id ZNF692_8; transcript_id "A"_Complex_Event_TC01004096.hg_8; type "Complex Event"; exon_number 3; color=#D00000;
chr1	EventPointer	transcript	249150145	249150713	0	-	0	gene_id ZNF692_8; transcript_id "B"_Complex_Event_TC01004096.hg_8; type "Complex Event"; color=#00CC33;
chr1	EventPointer	exon	249150145	249150145	0	-	0	gene_id ZNF692_8; transcript_id "B"_Complex_Event_TC01004096.hg_8; type "Complex Event"; exon_number 1; color=#00CC33;
chr1	EventPointer	exon	249150713	249150713	0	-	0	gene_id ZNF692_8; transcript_id "B"_Complex_Event_TC01004096.hg_8; type "Complex Event"; exon_number 2; color=#00CC33;
chr1	EventPointer	transcript	249150713	249151635	0	-	0	gene_id ZNF692_8; transcript_id "Ref1"_Complex_Event_TC01004096.hg_8; type "Complex Event"; color=#B0B0B0;
chr1	EventPointer	exon	249150713	249150713	0	-	0	gene_id ZNF692_8; transcript_id "Ref1"_Complex_Event_TC01004096.hg_8; type "Complex Event"; exon_number 1; color=#B0B0B0;
chr1	EventPointer	exon	249150713	249150713	0	-	0	gene_id ZNF692_8; transcript_id "Ref1"_Complex_Event_TC01004096.hg_8; type "Complex Event"; exon_number 2; color=#B0B0B0;
chr1	EventPointer	exon	249150714	249150714	0	-	0	gene_id ZNF692_8; transcript_id "Ref1"_Complex_Event_TC01004096.hg_8; type "Complex Event"; exon_number 3; color=#B0B0B0;
chr1	EventPointer	exon	249150714	249150761	0	-	0	gene_id ZNF692_8; transcript_id "Ref1"_Complex_Event_TC01004096.hg_8; type "Complex Event"; exon_number 4; color=#B0B0B0;
chr1	EventPointer	exon	249150761	249150761	0	-	0	gene_id ZNF692_8; transcript_id "Ref1"_Complex_Event_TC01004096.hg_8; type "Complex Event"; exon_number 5; color=#B0B0B0;
chr1	EventPointer	exon	249151433	249151433	0	-	0	gene_id ZNF692_8; transcript_id "Ref1"_Complex_Event_TC01004096.hg_8; type "Complex Event"; exon_number 6; color=#B0B0B0;
chr1	EventPointer	exon	249151433	249151635	0	-	0	gene_id ZNF692_8; transcript_id "Ref1"_Complex_Event_TC01004096.hg_8; type "Complex Event"; exon_number 7; color=#B0B0B0;
