# Supplementary material for: Comparison of RNA-seq and microarray platforms for splice event detection using a cross-platform algorithm
Source: BMC Genomics. 2018 Sep 25;19:703. doi: 10.1186/s12864-018-5082-2 (PMC6156849; doi:10.1186/s12864-018-5082-2)
Supplement: Supplementary file 3 — Compressed file including the GTF files generated for the matched events. (ZIP 15 kb) [file 12864_2018_5082_MOESM3_ESM.zip › GTF_Files/R+M-/RNASeq/G2R_RNASeq.gtf]

#track name="paths" gffTags="on"
chr6	EventPointer	gene	39072525	39082873	0	-	0	gene_id 5521_1; type "Cassette Exon"; color=#000000;
chr6	EventPointer	transcript	39073552	39082659	0	-	0	gene_id 5521_1; transcript_id "A"_Cassette_Exon_5521_1; type "Cassette Exon"; color=#D00000;
chr6	EventPointer	exon	39073552	39073552	0	-	0	gene_id 5521_1; transcript_id "A"_Cassette_Exon_5521_1; type "Cassette Exon"; exon_number 1; color=#D00000;
chr6	EventPointer	exon	39077090	39077090	0	-	0	gene_id 5521_1; transcript_id "A"_Cassette_Exon_5521_1; type "Cassette Exon"; exon_number 2; color=#D00000;
chr6	EventPointer	exon	39077090	39081496	0	-	0	gene_id 5521_1; transcript_id "A"_Cassette_Exon_5521_1; type "Cassette Exon"; exon_number 3; color=#D00000;
chr6	EventPointer	exon	39081496	39081496	0	-	0	gene_id 5521_1; transcript_id "A"_Cassette_Exon_5521_1; type "Cassette Exon"; exon_number 4; color=#D00000;
chr6	EventPointer	exon	39082659	39082659	0	-	0	gene_id 5521_1; transcript_id "A"_Cassette_Exon_5521_1; type "Cassette Exon"; exon_number 5; color=#D00000;
chr6	EventPointer	transcript	39073552	39082659	0	-	0	gene_id 5521_1; transcript_id "B"_Cassette_Exon_5521_1; type "Cassette Exon"; color=#00CC33;
chr6	EventPointer	exon	39073552	39073552	0	-	0	gene_id 5521_1; transcript_id "B"_Cassette_Exon_5521_1; type "Cassette Exon"; exon_number 1; color=#00CC33;
chr6	EventPointer	exon	39082659	39082659	0	-	0	gene_id 5521_1; transcript_id "B"_Cassette_Exon_5521_1; type "Cassette Exon"; exon_number 2; color=#00CC33;
chr6	EventPointer	transcript	39072525	39073552	0	-	0	gene_id 5521_1; transcript_id "Ref1"_Cassette_Exon_5521_1; type "Cassette Exon"; color=#B0B0B0;
chr6	EventPointer	exon	39072525	39073552	0	-	0	gene_id 5521_1; transcript_id "Ref1"_Cassette_Exon_5521_1; type "Cassette Exon"; exon_number 1; color=#B0B0B0;
chr6	EventPointer	transcript	39082659	39082873	0	-	0	gene_id 5521_1; transcript_id "Ref2"_Cassette_Exon_5521_1; type "Cassette Exon"; color=#B0B0B0;
chr6	EventPointer	exon	39082659	39082873	0	-	0	gene_id 5521_1; transcript_id "Ref2"_Cassette_Exon_5521_1; type "Cassette Exon"; exon_number 1; color=#B0B0B0;
chr22	EventPointer	gene	31556196	31602983	0	+	0	gene_id 15079_1; type "Complex Event"; color=#000000;
chr22	EventPointer	transcript	31588688	31597484	0	+	0	gene_id 15079_1; transcript_id "A"_Complex_Event_15079_1; type "Complex Event"; color=#D00000;
chr22	EventPointer	exon	31588688	31588688	0	+	0	gene_id 15079_1; transcript_id "A"_Complex_Event_15079_1; type "Complex Event"; exon_number 1; color=#D00000;
chr22	EventPointer	exon	31591455	31591455	0	+	0	gene_id 15079_1; transcript_id "A"_Complex_Event_15079_1; type "Complex Event"; exon_number 2; color=#D00000;
chr22	EventPointer	exon	31591455	31591567	0	+	0	gene_id 15079_1; transcript_id "A"_Complex_Event_15079_1; type "Complex Event"; exon_number 3; color=#D00000;
chr22	EventPointer	exon	31591567	31591567	0	+	0	gene_id 15079_1; transcript_id "A"_Complex_Event_15079_1; type "Complex Event"; exon_number 4; color=#D00000;
chr22	EventPointer	exon	31592922	31592922	0	+	0	gene_id 15079_1; transcript_id "A"_Complex_Event_15079_1; type "Complex Event"; exon_number 5; color=#D00000;
chr22	EventPointer	exon	31592922	31592976	0	+	0	gene_id 15079_1; transcript_id "A"_Complex_Event_15079_1; type "Complex Event"; exon_number 6; color=#D00000;
chr22	EventPointer	exon	31592976	31592976	0	+	0	gene_id 15079_1; transcript_id "A"_Complex_Event_15079_1; type "Complex Event"; exon_number 7; color=#D00000;
chr22	EventPointer	exon	31597484	31597484	0	+	0	gene_id 15079_1; transcript_id "A"_Complex_Event_15079_1; type "Complex Event"; exon_number 8; color=#D00000;
chr22	EventPointer	transcript	31588688	31597484	0	+	0	gene_id 15079_1; transcript_id "B"_Complex_Event_15079_1; type "Complex Event"; color=#00CC33;
chr22	EventPointer	exon	31588688	31588688	0	+	0	gene_id 15079_1; transcript_id "B"_Complex_Event_15079_1; type "Complex Event"; exon_number 1; color=#00CC33;
chr22	EventPointer	exon	31597484	31597484	0	+	0	gene_id 15079_1; transcript_id "B"_Complex_Event_15079_1; type "Complex Event"; exon_number 2; color=#00CC33;
chr22	EventPointer	transcript	31556196	31588688	0	+	0	gene_id 15079_1; transcript_id "Ref1"_Complex_Event_15079_1; type "Complex Event"; color=#B0B0B0;
chr22	EventPointer	exon	31556196	31556289	0	+	0	gene_id 15079_1; transcript_id "Ref1"_Complex_Event_15079_1; type "Complex Event"; exon_number 1; color=#B0B0B0;
chr22	EventPointer	exon	31556289	31556289	0	+	0	gene_id 15079_1; transcript_id "Ref1"_Complex_Event_15079_1; type "Complex Event"; exon_number 2; color=#B0B0B0;
chr22	EventPointer	exon	31583033	31583033	0	+	0	gene_id 15079_1; transcript_id "Ref1"_Complex_Event_15079_1; type "Complex Event"; exon_number 3; color=#B0B0B0;
chr22	EventPointer	exon	31583033	31583256	0	+	0	gene_id 15079_1; transcript_id "Ref1"_Complex_Event_15079_1; type "Complex Event"; exon_number 4; color=#B0B0B0;
chr22	EventPointer	exon	31583256	31583256	0	+	0	gene_id 15079_1; transcript_id "Ref1"_Complex_Event_15079_1; type "Complex Event"; exon_number 5; color=#B0B0B0;
chr22	EventPointer	exon	31588670	31588670	0	+	0	gene_id 15079_1; transcript_id "Ref1"_Complex_Event_15079_1; type "Complex Event"; exon_number 6; color=#B0B0B0;
chr22	EventPointer	exon	31588670	31588688	0	+	0	gene_id 15079_1; transcript_id "Ref1"_Complex_Event_15079_1; type "Complex Event"; exon_number 7; color=#B0B0B0;
chr22	EventPointer	transcript	31597484	31602983	0	+	0	gene_id 15079_1; transcript_id "Ref2"_Complex_Event_15079_1; type "Complex Event"; color=#B0B0B0;
chr22	EventPointer	exon	31597484	31597601	0	+	0	gene_id 15079_1; transcript_id "Ref2"_Complex_Event_15079_1; type "Complex Event"; exon_number 1; color=#B0B0B0;
chr22	EventPointer	exon	31597601	31597601	0	+	0	gene_id 15079_1; transcript_id "Ref2"_Complex_Event_15079_1; type "Complex Event"; exon_number 2; color=#B0B0B0;
chr22	EventPointer	exon	31600475	31600475	0	+	0	gene_id 15079_1; transcript_id "Ref2"_Complex_Event_15079_1; type "Complex Event"; exon_number 3; color=#B0B0B0;
chr22	EventPointer	exon	31600475	31602983	0	+	0	gene_id 15079_1; transcript_id "Ref2"_Complex_Event_15079_1; type "Complex Event"; exon_number 4; color=#B0B0B0;
chr5	EventPointer	gene	56531850	56542127	0	+	0	gene_id 4333_5; type "Cassette Exon"; color=#000000;
chr5	EventPointer	transcript	56531859	56542127	0	+	0	gene_id 4333_5; transcript_id "A"_Cassette_Exon_4333_5; type "Cassette Exon"; color=#D00000;
chr5	EventPointer	exon	56531859	56531859	0	+	0	gene_id 4333_5; transcript_id "A"_Cassette_Exon_4333_5; type "Cassette Exon"; exon_number 1; color=#D00000;
chr5	EventPointer	exon	56532940	56532940	0	+	0	gene_id 4333_5; transcript_id "A"_Cassette_Exon_4333_5; type "Cassette Exon"; exon_number 2; color=#D00000;
chr5	EventPointer	exon	56532940	56532999	0	+	0	gene_id 4333_5; transcript_id "A"_Cassette_Exon_4333_5; type "Cassette Exon"; exon_number 3; color=#D00000;
chr5	EventPointer	exon	56532999	56532999	0	+	0	gene_id 4333_5; transcript_id "A"_Cassette_Exon_4333_5; type "Cassette Exon"; exon_number 4; color=#D00000;
chr5	EventPointer	exon	56542127	56542127	0	+	0	gene_id 4333_5; transcript_id "A"_Cassette_Exon_4333_5; type "Cassette Exon"; exon_number 5; color=#D00000;
chr5	EventPointer	transcript	56531859	56542127	0	+	0	gene_id 4333_5; transcript_id "B"_Cassette_Exon_4333_5; type "Cassette Exon"; color=#00CC33;
chr5	EventPointer	exon	56531859	56531859	0	+	0	gene_id 4333_5; transcript_id "B"_Cassette_Exon_4333_5; type "Cassette Exon"; exon_number 1; color=#00CC33;
chr5	EventPointer	exon	56542127	56542127	0	+	0	gene_id 4333_5; transcript_id "B"_Cassette_Exon_4333_5; type "Cassette Exon"; exon_number 2; color=#00CC33;
chr5	EventPointer	transcript	56531850	56531859	0	+	0	gene_id 4333_5; transcript_id "Ref1"_Cassette_Exon_4333_5; type "Cassette Exon"; color=#B0B0B0;
chr5	EventPointer	exon	56531850	56531850	0	+	0	gene_id 4333_5; transcript_id "Ref1"_Cassette_Exon_4333_5; type "Cassette Exon"; exon_number 1; color=#B0B0B0;
chr5	EventPointer	exon	56531851	56531851	0	+	0	gene_id 4333_5; transcript_id "Ref1"_Cassette_Exon_4333_5; type "Cassette Exon"; exon_number 2; color=#B0B0B0;
chr5	EventPointer	exon	56531851	56531859	0	+	0	gene_id 4333_5; transcript_id "Ref1"_Cassette_Exon_4333_5; type "Cassette Exon"; exon_number 3; color=#B0B0B0;
chr4	EventPointer	gene	110609821	110624583	0	-	0	gene_id 4154_1; type "Complex Event"; color=#000000;
chr4	EventPointer	transcript	110615856	110624512	0	-	0	gene_id 4154_1; transcript_id "A"_Complex_Event_4154_1; type "Complex Event"; color=#D00000;
chr4	EventPointer	exon	110615856	110615856	0	-	0	gene_id 4154_1; transcript_id "A"_Complex_Event_4154_1; type "Complex Event"; exon_number 1; color=#D00000;
chr4	EventPointer	exon	110617566	110617566	0	-	0	gene_id 4154_1; transcript_id "A"_Complex_Event_4154_1; type "Complex Event"; exon_number 2; color=#D00000;
chr4	EventPointer	exon	110617566	110617642	0	-	0	gene_id 4154_1; transcript_id "A"_Complex_Event_4154_1; type "Complex Event"; exon_number 3; color=#D00000;
chr4	EventPointer	exon	110617642	110617642	0	-	0	gene_id 4154_1; transcript_id "A"_Complex_Event_4154_1; type "Complex Event"; exon_number 4; color=#D00000;
chr4	EventPointer	exon	110618778	110618778	0	-	0	gene_id 4154_1; transcript_id "A"_Complex_Event_4154_1; type "Complex Event"; exon_number 5; color=#D00000;
chr4	EventPointer	exon	110618778	110618924	0	-	0	gene_id 4154_1; transcript_id "A"_Complex_Event_4154_1; type "Complex Event"; exon_number 6; color=#D00000;
chr4	EventPointer	exon	110618924	110618924	0	-	0	gene_id 4154_1; transcript_id "A"_Complex_Event_4154_1; type "Complex Event"; exon_number 7; color=#D00000;
chr4	EventPointer	exon	110619456	110619456	0	-	0	gene_id 4154_1; transcript_id "A"_Complex_Event_4154_1; type "Complex Event"; exon_number 8; color=#D00000;
chr4	EventPointer	exon	110619456	110619498	0	-	0	gene_id 4154_1; transcript_id "A"_Complex_Event_4154_1; type "Complex Event"; exon_number 9; color=#D00000;
chr4	EventPointer	exon	110619498	110619498	0	-	0	gene_id 4154_1; transcript_id "A"_Complex_Event_4154_1; type "Complex Event"; exon_number 10; color=#D00000;
chr4	EventPointer	exon	110624512	110624512	0	-	0	gene_id 4154_1; transcript_id "A"_Complex_Event_4154_1; type "Complex Event"; exon_number 11; color=#D00000;
chr4	EventPointer	transcript	110615856	110624512	0	-	0	gene_id 4154_1; transcript_id "B"_Complex_Event_4154_1; type "Complex Event"; color=#00CC33;
chr4	EventPointer	exon	110615856	110615856	0	-	0	gene_id 4154_1; transcript_id "B"_Complex_Event_4154_1; type "Complex Event"; exon_number 1; color=#00CC33;
chr4	EventPointer	exon	110624512	110624512	0	-	0	gene_id 4154_1; transcript_id "B"_Complex_Event_4154_1; type "Complex Event"; exon_number 2; color=#00CC33;
chr4	EventPointer	transcript	110609821	110615856	0	-	0	gene_id 4154_1; transcript_id "Ref1"_Complex_Event_4154_1; type "Complex Event"; color=#B0B0B0;
chr4	EventPointer	exon	110609821	110610724	0	-	0	gene_id 4154_1; transcript_id "Ref1"_Complex_Event_4154_1; type "Complex Event"; exon_number 1; color=#B0B0B0;
chr4	EventPointer	exon	110610724	110610724	0	-	0	gene_id 4154_1; transcript_id "Ref1"_Complex_Event_4154_1; type "Complex Event"; exon_number 2; color=#B0B0B0;
chr4	EventPointer	exon	110612006	110612006	0	-	0	gene_id 4154_1; transcript_id "Ref1"_Complex_Event_4154_1; type "Complex Event"; exon_number 3; color=#B0B0B0;
chr4	EventPointer	exon	110612006	110612165	0	-	0	gene_id 4154_1; transcript_id "Ref1"_Complex_Event_4154_1; type "Complex Event"; exon_number 4; color=#B0B0B0;
chr4	EventPointer	exon	110612165	110612165	0	-	0	gene_id 4154_1; transcript_id "Ref1"_Complex_Event_4154_1; type "Complex Event"; exon_number 5; color=#B0B0B0;
chr4	EventPointer	exon	110615681	110615681	0	-	0	gene_id 4154_1; transcript_id "Ref1"_Complex_Event_4154_1; type "Complex Event"; exon_number 6; color=#B0B0B0;
chr4	EventPointer	exon	110615681	110615856	0	-	0	gene_id 4154_1; transcript_id "Ref1"_Complex_Event_4154_1; type "Complex Event"; exon_number 7; color=#B0B0B0;
chr4	EventPointer	transcript	110624512	110624583	0	-	0	gene_id 4154_1; transcript_id "Ref2"_Complex_Event_4154_1; type "Complex Event"; color=#B0B0B0;
chr4	EventPointer	exon	110624512	110624583	0	-	0	gene_id 4154_1; transcript_id "Ref2"_Complex_Event_4154_1; type "Complex Event"; exon_number 1; color=#B0B0B0;
chr1	EventPointer	gene	249150145	249151433	0	-	0	gene_id 1676_7; type "Complex Event"; color=#000000;
chr1	EventPointer	transcript	249150572	249150713	0	-	0	gene_id 1676_7; transcript_id "A"_Complex_Event_1676_7; type "Complex Event"; color=#D00000;
chr1	EventPointer	exon	249150572	249150621	0	-	0	gene_id 1676_7; transcript_id "A"_Complex_Event_1676_7; type "Complex Event"; exon_number 1; color=#D00000;
chr1	EventPointer	exon	249150621	249150621	0	-	0	gene_id 1676_7; transcript_id "A"_Complex_Event_1676_7; type "Complex Event"; exon_number 2; color=#D00000;
chr1	EventPointer	exon	249150713	249150713	0	-	0	gene_id 1676_7; transcript_id "A"_Complex_Event_1676_7; type "Complex Event"; exon_number 3; color=#D00000;
chr1	EventPointer	transcript	249150145	249150713	0	-	0	gene_id 1676_7; transcript_id "B"_Complex_Event_1676_7; type "Complex Event"; color=#00CC33;
chr1	EventPointer	exon	249150145	249150145	0	-	0	gene_id 1676_7; transcript_id "B"_Complex_Event_1676_7; type "Complex Event"; exon_number 1; color=#00CC33;
chr1	EventPointer	exon	249150713	249150713	0	-	0	gene_id 1676_7; transcript_id "B"_Complex_Event_1676_7; type "Complex Event"; exon_number 2; color=#00CC33;
chr1	EventPointer	transcript	249150713	249151433	0	-	0	gene_id 1676_7; transcript_id "Ref1"_Complex_Event_1676_7; type "Complex Event"; color=#B0B0B0;
chr1	EventPointer	exon	249150713	249150761	0	-	0	gene_id 1676_7; transcript_id "Ref1"_Complex_Event_1676_7; type "Complex Event"; exon_number 1; color=#B0B0B0;
chr1	EventPointer	exon	249150761	249150761	0	-	0	gene_id 1676_7; transcript_id "Ref1"_Complex_Event_1676_7; type "Complex Event"; exon_number 2; color=#B0B0B0;
chr1	EventPointer	exon	249151433	249151433	0	-	0	gene_id 1676_7; transcript_id "Ref1"_Complex_Event_1676_7; type "Complex Event"; exon_number 3; color=#B0B0B0;
