# Supplementary material for: Comparison of RNA-seq and microarray platforms for splice event detection using a cross-platform algorithm
Source: BMC Genomics. 2018 Sep 25;19:703. doi: 10.1186/s12864-018-5082-2 (PMC6156849; doi:10.1186/s12864-018-5082-2)
Supplement: Supplementary file 3 — Compressed file including the GTF files generated for the matched events. (ZIP 15 kb) [file 12864_2018_5082_MOESM3_ESM.zip › GTF_Files/R-M+/HTA/G2H_HTA.gtf]

#track name="paths" gffTags="on"
chr1	EventPointer	gene	11333255	11354930	0	+	0	gene_id UBIAD1_1; type "Complex Event"; color=#000000;
chr1	EventPointer	transcript	11334117	11345789	0	+	0	gene_id UBIAD1_1; transcript_id "A"_Complex_Event_TC01000141.hg_1; type "Complex Event"; color=#D00000;
chr1	EventPointer	exon	11334117	11334117	0	+	0	gene_id UBIAD1_1; transcript_id "A"_Complex_Event_TC01000141.hg_1; type "Complex Event"; exon_number 1; color=#D00000;
chr1	EventPointer	exon	11345701	11345701	0	+	0	gene_id UBIAD1_1; transcript_id "A"_Complex_Event_TC01000141.hg_1; type "Complex Event"; exon_number 2; color=#D00000;
chr1	EventPointer	exon	11345701	11345789	0	+	0	gene_id UBIAD1_1; transcript_id "A"_Complex_Event_TC01000141.hg_1; type "Complex Event"; exon_number 3; color=#D00000;
chr1	EventPointer	transcript	11334117	11354930	0	+	0	gene_id UBIAD1_1; transcript_id "B"_Complex_Event_TC01000141.hg_1; type "Complex Event"; color=#00CC33;
chr1	EventPointer	exon	11334117	11334117	0	+	0	gene_id UBIAD1_1; transcript_id "B"_Complex_Event_TC01000141.hg_1; type "Complex Event"; exon_number 1; color=#00CC33;
chr1	EventPointer	exon	11354930	11354930	0	+	0	gene_id UBIAD1_1; transcript_id "B"_Complex_Event_TC01000141.hg_1; type "Complex Event"; exon_number 2; color=#00CC33;
chr1	EventPointer	transcript	11333255	11334117	0	+	0	gene_id UBIAD1_1; transcript_id "Ref1"_Complex_Event_TC01000141.hg_1; type "Complex Event"; color=#B0B0B0;
chr1	EventPointer	exon	11333255	11334117	0	+	0	gene_id UBIAD1_1; transcript_id "Ref1"_Complex_Event_TC01000141.hg_1; type "Complex Event"; exon_number 1; color=#B0B0B0;
chr17	EventPointer	gene	8128139	8151413	0	-	0	gene_id CTC1_2; type "Alternative 3' Splice Site"; color=#000000;
chr17	EventPointer	transcript	8140732	8141349	0	-	0	gene_id CTC1_2; transcript_id "A"_Alternative_3'_Splice_Site_TC17001111.hg_2; type "Alternative 3' Splice Site"; color=#D00000;
chr17	EventPointer	exon	8140732	8140732	0	-	0	gene_id CTC1_2; transcript_id "A"_Alternative_3'_Splice_Site_TC17001111.hg_2; type "Alternative 3' Splice Site"; exon_number 1; color=#D00000;
chr17	EventPointer	exon	8140733	8140733	0	-	0	gene_id CTC1_2; transcript_id "A"_Alternative_3'_Splice_Site_TC17001111.hg_2; type "Alternative 3' Splice Site"; exon_number 2; color=#D00000;
chr17	EventPointer	exon	8140733	8140837	0	-	0	gene_id CTC1_2; transcript_id "A"_Alternative_3'_Splice_Site_TC17001111.hg_2; type "Alternative 3' Splice Site"; exon_number 3; color=#D00000;
chr17	EventPointer	exon	8140837	8140837	0	-	0	gene_id CTC1_2; transcript_id "A"_Alternative_3'_Splice_Site_TC17001111.hg_2; type "Alternative 3' Splice Site"; exon_number 4; color=#D00000;
chr17	EventPointer	exon	8141349	8141349	0	-	0	gene_id CTC1_2; transcript_id "A"_Alternative_3'_Splice_Site_TC17001111.hg_2; type "Alternative 3' Splice Site"; exon_number 5; color=#D00000;
chr17	EventPointer	transcript	8140732	8141349	0	-	0	gene_id CTC1_2; transcript_id "B"_Alternative_3'_Splice_Site_TC17001111.hg_2; type "Alternative 3' Splice Site"; color=#00CC33;
chr17	EventPointer	exon	8140732	8140732	0	-	0	gene_id CTC1_2; transcript_id "B"_Alternative_3'_Splice_Site_TC17001111.hg_2; type "Alternative 3' Splice Site"; exon_number 1; color=#00CC33;
chr17	EventPointer	exon	8141349	8141349	0	-	0	gene_id CTC1_2; transcript_id "B"_Alternative_3'_Splice_Site_TC17001111.hg_2; type "Alternative 3' Splice Site"; exon_number 2; color=#00CC33;
chr17	EventPointer	transcript	8128139	8132210	0	-	0	gene_id CTC1_2; transcript_id "Ref1"_Alternative_3'_Splice_Site_TC17001111.hg_2; type "Alternative 3' Splice Site"; color=#B0B0B0;
chr17	EventPointer	exon	8128139	8131637	0	-	0	gene_id CTC1_2; transcript_id "Ref1"_Alternative_3'_Splice_Site_TC17001111.hg_2; type "Alternative 3' Splice Site"; exon_number 1; color=#B0B0B0;
chr17	EventPointer	exon	8131637	8131637	0	-	0	gene_id CTC1_2; transcript_id "Ref1"_Alternative_3'_Splice_Site_TC17001111.hg_2; type "Alternative 3' Splice Site"; exon_number 2; color=#B0B0B0;
chr17	EventPointer	exon	8131821	8131821	0	-	0	gene_id CTC1_2; transcript_id "Ref1"_Alternative_3'_Splice_Site_TC17001111.hg_2; type "Alternative 3' Splice Site"; exon_number 3; color=#B0B0B0;
chr17	EventPointer	exon	8131821	8131947	0	-	0	gene_id CTC1_2; transcript_id "Ref1"_Alternative_3'_Splice_Site_TC17001111.hg_2; type "Alternative 3' Splice Site"; exon_number 4; color=#B0B0B0;
chr17	EventPointer	exon	8131947	8131947	0	-	0	gene_id CTC1_2; transcript_id "Ref1"_Alternative_3'_Splice_Site_TC17001111.hg_2; type "Alternative 3' Splice Site"; exon_number 5; color=#B0B0B0;
chr17	EventPointer	exon	8132045	8132045	0	-	0	gene_id CTC1_2; transcript_id "Ref1"_Alternative_3'_Splice_Site_TC17001111.hg_2; type "Alternative 3' Splice Site"; exon_number 6; color=#B0B0B0;
chr17	EventPointer	exon	8132045	8132210	0	-	0	gene_id CTC1_2; transcript_id "Ref1"_Alternative_3'_Splice_Site_TC17001111.hg_2; type "Alternative 3' Splice Site"; exon_number 7; color=#B0B0B0;
chr17	EventPointer	transcript	8132620	8140732	0	-	0	gene_id CTC1_2; transcript_id "Ref2"_Alternative_3'_Splice_Site_TC17001111.hg_2; type "Alternative 3' Splice Site"; color=#B0B0B0;
chr17	EventPointer	exon	8132620	8132764	0	-	0	gene_id CTC1_2; transcript_id "Ref2"_Alternative_3'_Splice_Site_TC17001111.hg_2; type "Alternative 3' Splice Site"; exon_number 1; color=#B0B0B0;
chr17	EventPointer	exon	8132764	8132764	0	-	0	gene_id CTC1_2; transcript_id "Ref2"_Alternative_3'_Splice_Site_TC17001111.hg_2; type "Alternative 3' Splice Site"; exon_number 2; color=#B0B0B0;
chr17	EventPointer	exon	8133209	8133209	0	-	0	gene_id CTC1_2; transcript_id "Ref2"_Alternative_3'_Splice_Site_TC17001111.hg_2; type "Alternative 3' Splice Site"; exon_number 3; color=#B0B0B0;
chr17	EventPointer	exon	8133209	8133286	0	-	0	gene_id CTC1_2; transcript_id "Ref2"_Alternative_3'_Splice_Site_TC17001111.hg_2; type "Alternative 3' Splice Site"; exon_number 4; color=#B0B0B0;
chr17	EventPointer	exon	8133286	8133286	0	-	0	gene_id CTC1_2; transcript_id "Ref2"_Alternative_3'_Splice_Site_TC17001111.hg_2; type "Alternative 3' Splice Site"; exon_number 5; color=#B0B0B0;
chr17	EventPointer	exon	8133612	8133612	0	-	0	gene_id CTC1_2; transcript_id "Ref2"_Alternative_3'_Splice_Site_TC17001111.hg_2; type "Alternative 3' Splice Site"; exon_number 6; color=#B0B0B0;
chr17	EventPointer	exon	8133612	8133786	0	-	0	gene_id CTC1_2; transcript_id "Ref2"_Alternative_3'_Splice_Site_TC17001111.hg_2; type "Alternative 3' Splice Site"; exon_number 7; color=#B0B0B0;
chr17	EventPointer	exon	8133786	8133786	0	-	0	gene_id CTC1_2; transcript_id "Ref2"_Alternative_3'_Splice_Site_TC17001111.hg_2; type "Alternative 3' Splice Site"; exon_number 8; color=#B0B0B0;
chr17	EventPointer	exon	8133881	8133881	0	-	0	gene_id CTC1_2; transcript_id "Ref2"_Alternative_3'_Splice_Site_TC17001111.hg_2; type "Alternative 3' Splice Site"; exon_number 9; color=#B0B0B0;
chr17	EventPointer	exon	8133881	8133969	0	-	0	gene_id CTC1_2; transcript_id "Ref2"_Alternative_3'_Splice_Site_TC17001111.hg_2; type "Alternative 3' Splice Site"; exon_number 10; color=#B0B0B0;
chr17	EventPointer	exon	8133969	8133969	0	-	0	gene_id CTC1_2; transcript_id "Ref2"_Alternative_3'_Splice_Site_TC17001111.hg_2; type "Alternative 3' Splice Site"; exon_number 11; color=#B0B0B0;
chr17	EventPointer	exon	8134594	8134594	0	-	0	gene_id CTC1_2; transcript_id "Ref2"_Alternative_3'_Splice_Site_TC17001111.hg_2; type "Alternative 3' Splice Site"; exon_number 12; color=#B0B0B0;
chr17	EventPointer	exon	8134594	8134787	0	-	0	gene_id CTC1_2; transcript_id "Ref2"_Alternative_3'_Splice_Site_TC17001111.hg_2; type "Alternative 3' Splice Site"; exon_number 13; color=#B0B0B0;
chr17	EventPointer	exon	8134787	8134787	0	-	0	gene_id CTC1_2; transcript_id "Ref2"_Alternative_3'_Splice_Site_TC17001111.hg_2; type "Alternative 3' Splice Site"; exon_number 14; color=#B0B0B0;
chr17	EventPointer	exon	8135044	8135044	0	-	0	gene_id CTC1_2; transcript_id "Ref2"_Alternative_3'_Splice_Site_TC17001111.hg_2; type "Alternative 3' Splice Site"; exon_number 15; color=#B0B0B0;
chr17	EventPointer	exon	8135044	8135133	0	-	0	gene_id CTC1_2; transcript_id "Ref2"_Alternative_3'_Splice_Site_TC17001111.hg_2; type "Alternative 3' Splice Site"; exon_number 16; color=#B0B0B0;
chr17	EventPointer	exon	8135133	8135133	0	-	0	gene_id CTC1_2; transcript_id "Ref2"_Alternative_3'_Splice_Site_TC17001111.hg_2; type "Alternative 3' Splice Site"; exon_number 17; color=#B0B0B0;
chr17	EventPointer	exon	8135221	8135221	0	-	0	gene_id CTC1_2; transcript_id "Ref2"_Alternative_3'_Splice_Site_TC17001111.hg_2; type "Alternative 3' Splice Site"; exon_number 18; color=#B0B0B0;
chr17	EventPointer	exon	8135221	8135545	0	-	0	gene_id CTC1_2; transcript_id "Ref2"_Alternative_3'_Splice_Site_TC17001111.hg_2; type "Alternative 3' Splice Site"; exon_number 19; color=#B0B0B0;
chr17	EventPointer	exon	8135545	8135545	0	-	0	gene_id CTC1_2; transcript_id "Ref2"_Alternative_3'_Splice_Site_TC17001111.hg_2; type "Alternative 3' Splice Site"; exon_number 20; color=#B0B0B0;
chr17	EventPointer	exon	8135679	8135679	0	-	0	gene_id CTC1_2; transcript_id "Ref2"_Alternative_3'_Splice_Site_TC17001111.hg_2; type "Alternative 3' Splice Site"; exon_number 21; color=#B0B0B0;
chr17	EventPointer	exon	8135679	8135793	0	-	0	gene_id CTC1_2; transcript_id "Ref2"_Alternative_3'_Splice_Site_TC17001111.hg_2; type "Alternative 3' Splice Site"; exon_number 22; color=#B0B0B0;
chr17	EventPointer	exon	8135793	8135793	0	-	0	gene_id CTC1_2; transcript_id "Ref2"_Alternative_3'_Splice_Site_TC17001111.hg_2; type "Alternative 3' Splice Site"; exon_number 23; color=#B0B0B0;
chr17	EventPointer	exon	8136224	8136224	0	-	0	gene_id CTC1_2; transcript_id "Ref2"_Alternative_3'_Splice_Site_TC17001111.hg_2; type "Alternative 3' Splice Site"; exon_number 24; color=#B0B0B0;
chr17	EventPointer	exon	8136224	8136350	0	-	0	gene_id CTC1_2; transcript_id "Ref2"_Alternative_3'_Splice_Site_TC17001111.hg_2; type "Alternative 3' Splice Site"; exon_number 25; color=#B0B0B0;
chr17	EventPointer	exon	8136350	8136350	0	-	0	gene_id CTC1_2; transcript_id "Ref2"_Alternative_3'_Splice_Site_TC17001111.hg_2; type "Alternative 3' Splice Site"; exon_number 26; color=#B0B0B0;
chr17	EventPointer	exon	8137773	8137773	0	-	0	gene_id CTC1_2; transcript_id "Ref2"_Alternative_3'_Splice_Site_TC17001111.hg_2; type "Alternative 3' Splice Site"; exon_number 27; color=#B0B0B0;
chr17	EventPointer	exon	8137773	8137973	0	-	0	gene_id CTC1_2; transcript_id "Ref2"_Alternative_3'_Splice_Site_TC17001111.hg_2; type "Alternative 3' Splice Site"; exon_number 28; color=#B0B0B0;
chr17	EventPointer	exon	8137973	8137973	0	-	0	gene_id CTC1_2; transcript_id "Ref2"_Alternative_3'_Splice_Site_TC17001111.hg_2; type "Alternative 3' Splice Site"; exon_number 29; color=#B0B0B0;
chr17	EventPointer	exon	8138067	8138067	0	-	0	gene_id CTC1_2; transcript_id "Ref2"_Alternative_3'_Splice_Site_TC17001111.hg_2; type "Alternative 3' Splice Site"; exon_number 30; color=#B0B0B0;
chr17	EventPointer	exon	8138067	8138244	0	-	0	gene_id CTC1_2; transcript_id "Ref2"_Alternative_3'_Splice_Site_TC17001111.hg_2; type "Alternative 3' Splice Site"; exon_number 31; color=#B0B0B0;
chr17	EventPointer	exon	8138244	8138244	0	-	0	gene_id CTC1_2; transcript_id "Ref2"_Alternative_3'_Splice_Site_TC17001111.hg_2; type "Alternative 3' Splice Site"; exon_number 32; color=#B0B0B0;
chr17	EventPointer	exon	8138371	8138371	0	-	0	gene_id CTC1_2; transcript_id "Ref2"_Alternative_3'_Splice_Site_TC17001111.hg_2; type "Alternative 3' Splice Site"; exon_number 33; color=#B0B0B0;
chr17	EventPointer	exon	8138371	8138603	0	-	0	gene_id CTC1_2; transcript_id "Ref2"_Alternative_3'_Splice_Site_TC17001111.hg_2; type "Alternative 3' Splice Site"; exon_number 34; color=#B0B0B0;
chr17	EventPointer	exon	8138603	8138603	0	-	0	gene_id CTC1_2; transcript_id "Ref2"_Alternative_3'_Splice_Site_TC17001111.hg_2; type "Alternative 3' Splice Site"; exon_number 35; color=#B0B0B0;
chr17	EventPointer	exon	8139149	8139149	0	-	0	gene_id CTC1_2; transcript_id "Ref2"_Alternative_3'_Splice_Site_TC17001111.hg_2; type "Alternative 3' Splice Site"; exon_number 36; color=#B0B0B0;
chr17	EventPointer	exon	8139149	8139277	0	-	0	gene_id CTC1_2; transcript_id "Ref2"_Alternative_3'_Splice_Site_TC17001111.hg_2; type "Alternative 3' Splice Site"; exon_number 37; color=#B0B0B0;
chr17	EventPointer	exon	8139277	8139277	0	-	0	gene_id CTC1_2; transcript_id "Ref2"_Alternative_3'_Splice_Site_TC17001111.hg_2; type "Alternative 3' Splice Site"; exon_number 38; color=#B0B0B0;
chr17	EventPointer	exon	8139376	8139376	0	-	0	gene_id CTC1_2; transcript_id "Ref2"_Alternative_3'_Splice_Site_TC17001111.hg_2; type "Alternative 3' Splice Site"; exon_number 39; color=#B0B0B0;
chr17	EventPointer	exon	8139376	8139660	0	-	0	gene_id CTC1_2; transcript_id "Ref2"_Alternative_3'_Splice_Site_TC17001111.hg_2; type "Alternative 3' Splice Site"; exon_number 40; color=#B0B0B0;
chr17	EventPointer	exon	8139660	8139660	0	-	0	gene_id CTC1_2; transcript_id "Ref2"_Alternative_3'_Splice_Site_TC17001111.hg_2; type "Alternative 3' Splice Site"; exon_number 41; color=#B0B0B0;
chr17	EventPointer	exon	8140693	8140693	0	-	0	gene_id CTC1_2; transcript_id "Ref2"_Alternative_3'_Splice_Site_TC17001111.hg_2; type "Alternative 3' Splice Site"; exon_number 42; color=#B0B0B0;
chr17	EventPointer	exon	8140693	8140732	0	-	0	gene_id CTC1_2; transcript_id "Ref2"_Alternative_3'_Splice_Site_TC17001111.hg_2; type "Alternative 3' Splice Site"; exon_number 43; color=#B0B0B0;
chr17	EventPointer	transcript	8141349	8151413	0	-	0	gene_id CTC1_2; transcript_id "Ref3"_Alternative_3'_Splice_Site_TC17001111.hg_2; type "Alternative 3' Splice Site"; color=#B0B0B0;
chr17	EventPointer	exon	8141349	8141560	0	-	0	gene_id CTC1_2; transcript_id "Ref3"_Alternative_3'_Splice_Site_TC17001111.hg_2; type "Alternative 3' Splice Site"; exon_number 1; color=#B0B0B0;
chr17	EventPointer	exon	8141560	8141560	0	-	0	gene_id CTC1_2; transcript_id "Ref3"_Alternative_3'_Splice_Site_TC17001111.hg_2; type "Alternative 3' Splice Site"; exon_number 2; color=#B0B0B0;
chr17	EventPointer	exon	8141710	8141710	0	-	0	gene_id CTC1_2; transcript_id "Ref3"_Alternative_3'_Splice_Site_TC17001111.hg_2; type "Alternative 3' Splice Site"; exon_number 3; color=#B0B0B0;
chr17	EventPointer	exon	8141710	8141947	0	-	0	gene_id CTC1_2; transcript_id "Ref3"_Alternative_3'_Splice_Site_TC17001111.hg_2; type "Alternative 3' Splice Site"; exon_number 4; color=#B0B0B0;
chr17	EventPointer	exon	8141947	8141947	0	-	0	gene_id CTC1_2; transcript_id "Ref3"_Alternative_3'_Splice_Site_TC17001111.hg_2; type "Alternative 3' Splice Site"; exon_number 5; color=#B0B0B0;
chr17	EventPointer	exon	8146303	8146303	0	-	0	gene_id CTC1_2; transcript_id "Ref3"_Alternative_3'_Splice_Site_TC17001111.hg_2; type "Alternative 3' Splice Site"; exon_number 6; color=#B0B0B0;
chr17	EventPointer	exon	8146303	8146466	0	-	0	gene_id CTC1_2; transcript_id "Ref3"_Alternative_3'_Splice_Site_TC17001111.hg_2; type "Alternative 3' Splice Site"; exon_number 7; color=#B0B0B0;
chr17	EventPointer	exon	8146466	8146466	0	-	0	gene_id CTC1_2; transcript_id "Ref3"_Alternative_3'_Splice_Site_TC17001111.hg_2; type "Alternative 3' Splice Site"; exon_number 8; color=#B0B0B0;
chr17	EventPointer	exon	8151322	8151322	0	-	0	gene_id CTC1_2; transcript_id "Ref3"_Alternative_3'_Splice_Site_TC17001111.hg_2; type "Alternative 3' Splice Site"; exon_number 9; color=#B0B0B0;
chr17	EventPointer	exon	8151322	8151413	0	-	0	gene_id CTC1_2; transcript_id "Ref3"_Alternative_3'_Splice_Site_TC17001111.hg_2; type "Alternative 3' Splice Site"; exon_number 10; color=#B0B0B0;
chr7	EventPointer	gene	44053278	44058757	0	-	0	gene_id POLR2J4_10; type "Complex Event"; color=#000000;
chr7	EventPointer	transcript	44054205	44056033	0	-	0	gene_id POLR2J4_10; transcript_id "A"_Complex_Event_TC07001329.hg_10; type "Complex Event"; color=#D00000;
chr7	EventPointer	exon	44054205	44054382	0	-	0	gene_id POLR2J4_10; transcript_id "A"_Complex_Event_TC07001329.hg_10; type "Complex Event"; exon_number 1; color=#D00000;
chr7	EventPointer	exon	44054382	44054382	0	-	0	gene_id POLR2J4_10; transcript_id "A"_Complex_Event_TC07001329.hg_10; type "Complex Event"; exon_number 2; color=#D00000;
chr7	EventPointer	exon	44056033	44056033	0	-	0	gene_id POLR2J4_10; transcript_id "A"_Complex_Event_TC07001329.hg_10; type "Complex Event"; exon_number 3; color=#D00000;
chr7	EventPointer	transcript	44053278	44056033	0	-	0	gene_id POLR2J4_10; transcript_id "B"_Complex_Event_TC07001329.hg_10; type "Complex Event"; color=#00CC33;
chr7	EventPointer	exon	44053278	44053278	0	-	0	gene_id POLR2J4_10; transcript_id "B"_Complex_Event_TC07001329.hg_10; type "Complex Event"; exon_number 1; color=#00CC33;
chr7	EventPointer	exon	44056033	44056033	0	-	0	gene_id POLR2J4_10; transcript_id "B"_Complex_Event_TC07001329.hg_10; type "Complex Event"; exon_number 2; color=#00CC33;
chr7	EventPointer	transcript	44056033	44058757	0	-	0	gene_id POLR2J4_10; transcript_id "Ref1"_Complex_Event_TC07001329.hg_10; type "Complex Event"; color=#B0B0B0;
chr7	EventPointer	exon	44056033	44056122	0	-	0	gene_id POLR2J4_10; transcript_id "Ref1"_Complex_Event_TC07001329.hg_10; type "Complex Event"; exon_number 1; color=#B0B0B0;
chr7	EventPointer	exon	44056122	44056122	0	-	0	gene_id POLR2J4_10; transcript_id "Ref1"_Complex_Event_TC07001329.hg_10; type "Complex Event"; exon_number 2; color=#B0B0B0;
chr7	EventPointer	exon	44058660	44058660	0	-	0	gene_id POLR2J4_10; transcript_id "Ref1"_Complex_Event_TC07001329.hg_10; type "Complex Event"; exon_number 3; color=#B0B0B0;
chr7	EventPointer	exon	44058660	44058757	0	-	0	gene_id POLR2J4_10; transcript_id "Ref1"_Complex_Event_TC07001329.hg_10; type "Complex Event"; exon_number 4; color=#B0B0B0;
chr17	EventPointer	gene	28958945	28960116	0	+	0	gene_id LRRC37BP1_6; type "Complex Event"; color=#000000;
chr17	EventPointer	transcript	28958997	28960116	0	+	0	gene_id LRRC37BP1_6; transcript_id "A"_Complex_Event_TC17000352.hg_6; type "Complex Event"; color=#D00000;
chr17	EventPointer	exon	28958997	28958997	0	+	0	gene_id LRRC37BP1_6; transcript_id "A"_Complex_Event_TC17000352.hg_6; type "Complex Event"; exon_number 1; color=#D00000;
chr17	EventPointer	exon	28958998	28958998	0	+	0	gene_id LRRC37BP1_6; transcript_id "A"_Complex_Event_TC17000352.hg_6; type "Complex Event"; exon_number 2; color=#D00000;
chr17	EventPointer	exon	28958998	28959117	0	+	0	gene_id LRRC37BP1_6; transcript_id "A"_Complex_Event_TC17000352.hg_6; type "Complex Event"; exon_number 3; color=#D00000;
chr17	EventPointer	exon	28959117	28959117	0	+	0	gene_id LRRC37BP1_6; transcript_id "A"_Complex_Event_TC17000352.hg_6; type "Complex Event"; exon_number 4; color=#D00000;
chr17	EventPointer	exon	28960116	28960116	0	+	0	gene_id LRRC37BP1_6; transcript_id "A"_Complex_Event_TC17000352.hg_6; type "Complex Event"; exon_number 5; color=#D00000;
chr17	EventPointer	transcript	28958997	28960116	0	+	0	gene_id LRRC37BP1_6; transcript_id "B"_Complex_Event_TC17000352.hg_6; type "Complex Event"; color=#00CC33;
chr17	EventPointer	exon	28958997	28958997	0	+	0	gene_id LRRC37BP1_6; transcript_id "B"_Complex_Event_TC17000352.hg_6; type "Complex Event"; exon_number 1; color=#00CC33;
chr17	EventPointer	exon	28960116	28960116	0	+	0	gene_id LRRC37BP1_6; transcript_id "B"_Complex_Event_TC17000352.hg_6; type "Complex Event"; exon_number 2; color=#00CC33;
chr17	EventPointer	transcript	28958945	28958997	0	+	0	gene_id LRRC37BP1_6; transcript_id "Ref1"_Complex_Event_TC17000352.hg_6; type "Complex Event"; color=#B0B0B0;
chr17	EventPointer	exon	28958945	28958945	0	+	0	gene_id LRRC37BP1_6; transcript_id "Ref1"_Complex_Event_TC17000352.hg_6; type "Complex Event"; exon_number 1; color=#B0B0B0;
chr17	EventPointer	exon	28958946	28958946	0	+	0	gene_id LRRC37BP1_6; transcript_id "Ref1"_Complex_Event_TC17000352.hg_6; type "Complex Event"; exon_number 2; color=#B0B0B0;
chr17	EventPointer	exon	28958946	28958997	0	+	0	gene_id LRRC37BP1_6; transcript_id "Ref1"_Complex_Event_TC17000352.hg_6; type "Complex Event"; exon_number 3; color=#B0B0B0;
chr12	EventPointer	gene	987527	990858	0	+	0	gene_id WNK1_6; type "Cassette Exon"; color=#000000;
chr12	EventPointer	transcript	987527	989887	0	+	0	gene_id WNK1_6; transcript_id "A"_Cassette_Exon_TC12000010.hg_6; type "Cassette Exon"; color=#D00000;
chr12	EventPointer	exon	987527	987527	0	+	0	gene_id WNK1_6; transcript_id "A"_Cassette_Exon_TC12000010.hg_6; type "Cassette Exon"; exon_number 1; color=#D00000;
chr12	EventPointer	exon	988739	988739	0	+	0	gene_id WNK1_6; transcript_id "A"_Cassette_Exon_TC12000010.hg_6; type "Cassette Exon"; exon_number 2; color=#D00000;
chr12	EventPointer	exon	988739	989197	0	+	0	gene_id WNK1_6; transcript_id "A"_Cassette_Exon_TC12000010.hg_6; type "Cassette Exon"; exon_number 3; color=#D00000;
chr12	EventPointer	exon	989197	989197	0	+	0	gene_id WNK1_6; transcript_id "A"_Cassette_Exon_TC12000010.hg_6; type "Cassette Exon"; exon_number 4; color=#D00000;
chr12	EventPointer	exon	989887	989887	0	+	0	gene_id WNK1_6; transcript_id "A"_Cassette_Exon_TC12000010.hg_6; type "Cassette Exon"; exon_number 5; color=#D00000;
chr12	EventPointer	transcript	987527	989887	0	+	0	gene_id WNK1_6; transcript_id "B"_Cassette_Exon_TC12000010.hg_6; type "Cassette Exon"; color=#00CC33;
chr12	EventPointer	exon	987527	987527	0	+	0	gene_id WNK1_6; transcript_id "B"_Cassette_Exon_TC12000010.hg_6; type "Cassette Exon"; exon_number 1; color=#00CC33;
chr12	EventPointer	exon	989887	989887	0	+	0	gene_id WNK1_6; transcript_id "B"_Cassette_Exon_TC12000010.hg_6; type "Cassette Exon"; exon_number 2; color=#00CC33;
chr12	EventPointer	transcript	989887	990858	0	+	0	gene_id WNK1_6; transcript_id "Ref1"_Cassette_Exon_TC12000010.hg_6; type "Cassette Exon"; color=#B0B0B0;
chr12	EventPointer	exon	989887	990165	0	+	0	gene_id WNK1_6; transcript_id "Ref1"_Cassette_Exon_TC12000010.hg_6; type "Cassette Exon"; exon_number 1; color=#B0B0B0;
chr12	EventPointer	exon	990165	990165	0	+	0	gene_id WNK1_6; transcript_id "Ref1"_Cassette_Exon_TC12000010.hg_6; type "Cassette Exon"; exon_number 2; color=#B0B0B0;
chr12	EventPointer	exon	990858	990858	0	+	0	gene_id WNK1_6; transcript_id "Ref1"_Cassette_Exon_TC12000010.hg_6; type "Cassette Exon"; exon_number 3; color=#B0B0B0;
