# Supplementary material for: Comparison of RNA-seq and microarray platforms for splice event detection using a cross-platform algorithm
Source: BMC Genomics. 2018 Sep 25;19:703. doi: 10.1186/s12864-018-5082-2 (PMC6156849; doi:10.1186/s12864-018-5082-2)
Supplement: Supplementary file 3 — Compressed file including the GTF files generated for the matched events. (ZIP 15 kb) [file 12864_2018_5082_MOESM3_ESM.zip › GTF_Files/R0M+/G1H_Arrays.gtf]

#track name="paths" gffTags="on"
chr6	EventPointer	gene	18155644	18212719	0	+	0	gene_id KDM1B_4; type "Complex Event"; color=#000000;
chr6	EventPointer	transcript	18200807	18207629	0	+	0	gene_id KDM1B_4; transcript_id "A"_Complex_Event_TC06000117.hg_4; type "Complex Event"; color=#D00000;
chr6	EventPointer	exon	18200807	18200807	0	+	0	gene_id KDM1B_4; transcript_id "A"_Complex_Event_TC06000117.hg_4; type "Complex Event"; exon_number 1; color=#D00000;
chr6	EventPointer	exon	18201717	18201717	0	+	0	gene_id KDM1B_4; transcript_id "A"_Complex_Event_TC06000117.hg_4; type "Complex Event"; exon_number 2; color=#D00000;
chr6	EventPointer	exon	18201717	18201888	0	+	0	gene_id KDM1B_4; transcript_id "A"_Complex_Event_TC06000117.hg_4; type "Complex Event"; exon_number 3; color=#D00000;
chr6	EventPointer	exon	18201888	18201888	0	+	0	gene_id KDM1B_4; transcript_id "A"_Complex_Event_TC06000117.hg_4; type "Complex Event"; exon_number 4; color=#D00000;
chr6	EventPointer	exon	18205768	18205768	0	+	0	gene_id KDM1B_4; transcript_id "A"_Complex_Event_TC06000117.hg_4; type "Complex Event"; exon_number 5; color=#D00000;
chr6	EventPointer	exon	18205768	18205895	0	+	0	gene_id KDM1B_4; transcript_id "A"_Complex_Event_TC06000117.hg_4; type "Complex Event"; exon_number 6; color=#D00000;
chr6	EventPointer	exon	18205895	18205895	0	+	0	gene_id KDM1B_4; transcript_id "A"_Complex_Event_TC06000117.hg_4; type "Complex Event"; exon_number 7; color=#D00000;
chr6	EventPointer	exon	18207629	18207629	0	+	0	gene_id KDM1B_4; transcript_id "A"_Complex_Event_TC06000117.hg_4; type "Complex Event"; exon_number 8; color=#D00000;
chr6	EventPointer	transcript	18200807	18207629	0	+	0	gene_id KDM1B_4; transcript_id "B"_Complex_Event_TC06000117.hg_4; type "Complex Event"; color=#00CC33;
chr6	EventPointer	exon	18200807	18200807	0	+	0	gene_id KDM1B_4; transcript_id "B"_Complex_Event_TC06000117.hg_4; type "Complex Event"; exon_number 1; color=#00CC33;
chr6	EventPointer	exon	18207629	18207629	0	+	0	gene_id KDM1B_4; transcript_id "B"_Complex_Event_TC06000117.hg_4; type "Complex Event"; exon_number 2; color=#00CC33;
chr6	EventPointer	transcript	18155644	18155802	0	+	0	gene_id KDM1B_4; transcript_id "Ref1"_Complex_Event_TC06000117.hg_4; type "Complex Event"; color=#B0B0B0;
chr6	EventPointer	exon	18155644	18155644	0	+	0	gene_id KDM1B_4; transcript_id "Ref1"_Complex_Event_TC06000117.hg_4; type "Complex Event"; exon_number 1; color=#B0B0B0;
chr6	EventPointer	exon	18155645	18155645	0	+	0	gene_id KDM1B_4; transcript_id "Ref1"_Complex_Event_TC06000117.hg_4; type "Complex Event"; exon_number 2; color=#B0B0B0;
chr6	EventPointer	exon	18155645	18155802	0	+	0	gene_id KDM1B_4; transcript_id "Ref1"_Complex_Event_TC06000117.hg_4; type "Complex Event"; exon_number 3; color=#B0B0B0;
chr6	EventPointer	transcript	18160114	18186041	0	+	0	gene_id KDM1B_4; transcript_id "Ref2"_Complex_Event_TC06000117.hg_4; type "Complex Event"; color=#B0B0B0;
chr6	EventPointer	exon	18160114	18160213	0	+	0	gene_id KDM1B_4; transcript_id "Ref2"_Complex_Event_TC06000117.hg_4; type "Complex Event"; exon_number 1; color=#B0B0B0;
chr6	EventPointer	exon	18160213	18160213	0	+	0	gene_id KDM1B_4; transcript_id "Ref2"_Complex_Event_TC06000117.hg_4; type "Complex Event"; exon_number 2; color=#B0B0B0;
chr6	EventPointer	exon	18161558	18161558	0	+	0	gene_id KDM1B_4; transcript_id "Ref2"_Complex_Event_TC06000117.hg_4; type "Complex Event"; exon_number 3; color=#B0B0B0;
chr6	EventPointer	exon	18161558	18161685	0	+	0	gene_id KDM1B_4; transcript_id "Ref2"_Complex_Event_TC06000117.hg_4; type "Complex Event"; exon_number 4; color=#B0B0B0;
chr6	EventPointer	exon	18161685	18161685	0	+	0	gene_id KDM1B_4; transcript_id "Ref2"_Complex_Event_TC06000117.hg_4; type "Complex Event"; exon_number 5; color=#B0B0B0;
chr6	EventPointer	exon	18163066	18163066	0	+	0	gene_id KDM1B_4; transcript_id "Ref2"_Complex_Event_TC06000117.hg_4; type "Complex Event"; exon_number 6; color=#B0B0B0;
chr6	EventPointer	exon	18163066	18163155	0	+	0	gene_id KDM1B_4; transcript_id "Ref2"_Complex_Event_TC06000117.hg_4; type "Complex Event"; exon_number 7; color=#B0B0B0;
chr6	EventPointer	exon	18163155	18163155	0	+	0	gene_id KDM1B_4; transcript_id "Ref2"_Complex_Event_TC06000117.hg_4; type "Complex Event"; exon_number 8; color=#B0B0B0;
chr6	EventPointer	exon	18166498	18166498	0	+	0	gene_id KDM1B_4; transcript_id "Ref2"_Complex_Event_TC06000117.hg_4; type "Complex Event"; exon_number 9; color=#B0B0B0;
chr6	EventPointer	exon	18166498	18166609	0	+	0	gene_id KDM1B_4; transcript_id "Ref2"_Complex_Event_TC06000117.hg_4; type "Complex Event"; exon_number 10; color=#B0B0B0;
chr6	EventPointer	exon	18166609	18166609	0	+	0	gene_id KDM1B_4; transcript_id "Ref2"_Complex_Event_TC06000117.hg_4; type "Complex Event"; exon_number 11; color=#B0B0B0;
chr6	EventPointer	exon	18171594	18171594	0	+	0	gene_id KDM1B_4; transcript_id "Ref2"_Complex_Event_TC06000117.hg_4; type "Complex Event"; exon_number 12; color=#B0B0B0;
chr6	EventPointer	exon	18171594	18171710	0	+	0	gene_id KDM1B_4; transcript_id "Ref2"_Complex_Event_TC06000117.hg_4; type "Complex Event"; exon_number 13; color=#B0B0B0;
chr6	EventPointer	exon	18171710	18171710	0	+	0	gene_id KDM1B_4; transcript_id "Ref2"_Complex_Event_TC06000117.hg_4; type "Complex Event"; exon_number 14; color=#B0B0B0;
chr6	EventPointer	exon	18186003	18186003	0	+	0	gene_id KDM1B_4; transcript_id "Ref2"_Complex_Event_TC06000117.hg_4; type "Complex Event"; exon_number 15; color=#B0B0B0;
chr6	EventPointer	exon	18186003	18186041	0	+	0	gene_id KDM1B_4; transcript_id "Ref2"_Complex_Event_TC06000117.hg_4; type "Complex Event"; exon_number 16; color=#B0B0B0;
chr6	EventPointer	transcript	18197288	18200807	0	+	0	gene_id KDM1B_4; transcript_id "Ref3"_Complex_Event_TC06000117.hg_4; type "Complex Event"; color=#B0B0B0;
chr6	EventPointer	exon	18197288	18197464	0	+	0	gene_id KDM1B_4; transcript_id "Ref3"_Complex_Event_TC06000117.hg_4; type "Complex Event"; exon_number 1; color=#B0B0B0;
chr6	EventPointer	exon	18197464	18197464	0	+	0	gene_id KDM1B_4; transcript_id "Ref3"_Complex_Event_TC06000117.hg_4; type "Complex Event"; exon_number 2; color=#B0B0B0;
chr6	EventPointer	exon	18197818	18197818	0	+	0	gene_id KDM1B_4; transcript_id "Ref3"_Complex_Event_TC06000117.hg_4; type "Complex Event"; exon_number 3; color=#B0B0B0;
chr6	EventPointer	exon	18197818	18197892	0	+	0	gene_id KDM1B_4; transcript_id "Ref3"_Complex_Event_TC06000117.hg_4; type "Complex Event"; exon_number 4; color=#B0B0B0;
chr6	EventPointer	exon	18197892	18197892	0	+	0	gene_id KDM1B_4; transcript_id "Ref3"_Complex_Event_TC06000117.hg_4; type "Complex Event"; exon_number 5; color=#B0B0B0;
chr6	EventPointer	exon	18200670	18200670	0	+	0	gene_id KDM1B_4; transcript_id "Ref3"_Complex_Event_TC06000117.hg_4; type "Complex Event"; exon_number 6; color=#B0B0B0;
chr6	EventPointer	exon	18200670	18200807	0	+	0	gene_id KDM1B_4; transcript_id "Ref3"_Complex_Event_TC06000117.hg_4; type "Complex Event"; exon_number 7; color=#B0B0B0;
chr6	EventPointer	transcript	18207629	18207760	0	+	0	gene_id KDM1B_4; transcript_id "Ref4"_Complex_Event_TC06000117.hg_4; type "Complex Event"; color=#B0B0B0;
chr6	EventPointer	exon	18207629	18207760	0	+	0	gene_id KDM1B_4; transcript_id "Ref4"_Complex_Event_TC06000117.hg_4; type "Complex Event"; exon_number 1; color=#B0B0B0;
chr6	EventPointer	transcript	18208363	18212719	0	+	0	gene_id KDM1B_4; transcript_id "Ref5"_Complex_Event_TC06000117.hg_4; type "Complex Event"; color=#B0B0B0;
chr6	EventPointer	exon	18208363	18208437	0	+	0	gene_id KDM1B_4; transcript_id "Ref5"_Complex_Event_TC06000117.hg_4; type "Complex Event"; exon_number 1; color=#B0B0B0;
chr6	EventPointer	exon	18208437	18208437	0	+	0	gene_id KDM1B_4; transcript_id "Ref5"_Complex_Event_TC06000117.hg_4; type "Complex Event"; exon_number 2; color=#B0B0B0;
chr6	EventPointer	exon	18212719	18212719	0	+	0	gene_id KDM1B_4; transcript_id "Ref5"_Complex_Event_TC06000117.hg_4; type "Complex Event"; exon_number 3; color=#B0B0B0;
chr1	EventPointer	gene	154186933	154193273	0	-	0	gene_id C1orf43_5; type "Cassette Exon"; color=#000000;
chr1	EventPointer	transcript	154187050	154192818	0	-	0	gene_id C1orf43_5; transcript_id "A"_Cassette_Exon_TC01003290.hg_5; type "Cassette Exon"; color=#D00000;
chr1	EventPointer	exon	154187050	154187050	0	-	0	gene_id C1orf43_5; transcript_id "A"_Cassette_Exon_TC01003290.hg_5; type "Cassette Exon"; exon_number 1; color=#D00000;
chr1	EventPointer	exon	154192312	154192312	0	-	0	gene_id C1orf43_5; transcript_id "A"_Cassette_Exon_TC01003290.hg_5; type "Cassette Exon"; exon_number 2; color=#D00000;
chr1	EventPointer	exon	154192312	154192413	0	-	0	gene_id C1orf43_5; transcript_id "A"_Cassette_Exon_TC01003290.hg_5; type "Cassette Exon"; exon_number 3; color=#D00000;
chr1	EventPointer	exon	154192413	154192413	0	-	0	gene_id C1orf43_5; transcript_id "A"_Cassette_Exon_TC01003290.hg_5; type "Cassette Exon"; exon_number 4; color=#D00000;
chr1	EventPointer	exon	154192818	154192818	0	-	0	gene_id C1orf43_5; transcript_id "A"_Cassette_Exon_TC01003290.hg_5; type "Cassette Exon"; exon_number 5; color=#D00000;
chr1	EventPointer	transcript	154187050	154192818	0	-	0	gene_id C1orf43_5; transcript_id "B"_Cassette_Exon_TC01003290.hg_5; type "Cassette Exon"; color=#00CC33;
chr1	EventPointer	exon	154187050	154187050	0	-	0	gene_id C1orf43_5; transcript_id "B"_Cassette_Exon_TC01003290.hg_5; type "Cassette Exon"; exon_number 1; color=#00CC33;
chr1	EventPointer	exon	154192818	154192818	0	-	0	gene_id C1orf43_5; transcript_id "B"_Cassette_Exon_TC01003290.hg_5; type "Cassette Exon"; exon_number 2; color=#00CC33;
chr1	EventPointer	transcript	154186933	154187050	0	-	0	gene_id C1orf43_5; transcript_id "Ref1"_Cassette_Exon_TC01003290.hg_5; type "Cassette Exon"; color=#B0B0B0;
chr1	EventPointer	exon	154186933	154187050	0	-	0	gene_id C1orf43_5; transcript_id "Ref1"_Cassette_Exon_TC01003290.hg_5; type "Cassette Exon"; exon_number 1; color=#B0B0B0;
chr1	EventPointer	transcript	154192818	154193273	0	-	0	gene_id C1orf43_5; transcript_id "Ref2"_Cassette_Exon_TC01003290.hg_5; type "Cassette Exon"; color=#B0B0B0;
chr1	EventPointer	exon	154192818	154193273	0	-	0	gene_id C1orf43_5; transcript_id "Ref2"_Cassette_Exon_TC01003290.hg_5; type "Cassette Exon"; exon_number 1; color=#B0B0B0;
chr4	EventPointer	gene	6641818	6644472	0	+	0	gene_id MRFAP1_1; type "Complex Event"; color=#000000;
chr4	EventPointer	transcript	6642435	6642482	0	+	0	gene_id MRFAP1_1; transcript_id "A"_Complex_Event_TC04000070.hg_1; type "Complex Event"; color=#D00000;
chr4	EventPointer	exon	6642435	6642435	0	+	0	gene_id MRFAP1_1; transcript_id "A"_Complex_Event_TC04000070.hg_1; type "Complex Event"; exon_number 1; color=#D00000;
chr4	EventPointer	exon	6642436	6642436	0	+	0	gene_id MRFAP1_1; transcript_id "A"_Complex_Event_TC04000070.hg_1; type "Complex Event"; exon_number 2; color=#D00000;
chr4	EventPointer	exon	6642436	6642482	0	+	0	gene_id MRFAP1_1; transcript_id "A"_Complex_Event_TC04000070.hg_1; type "Complex Event"; exon_number 3; color=#D00000;
chr4	EventPointer	transcript	6642435	6642555	0	+	0	gene_id MRFAP1_1; transcript_id "B"_Complex_Event_TC04000070.hg_1; type "Complex Event"; color=#00CC33;
chr4	EventPointer	exon	6642435	6642435	0	+	0	gene_id MRFAP1_1; transcript_id "B"_Complex_Event_TC04000070.hg_1; type "Complex Event"; exon_number 1; color=#00CC33;
chr4	EventPointer	exon	6642555	6642555	0	+	0	gene_id MRFAP1_1; transcript_id "B"_Complex_Event_TC04000070.hg_1; type "Complex Event"; exon_number 2; color=#00CC33;
chr4	EventPointer	transcript	6641818	6642435	0	+	0	gene_id MRFAP1_1; transcript_id "Ref1"_Complex_Event_TC04000070.hg_1; type "Complex Event"; color=#B0B0B0;
chr4	EventPointer	exon	6641818	6642435	0	+	0	gene_id MRFAP1_1; transcript_id "Ref1"_Complex_Event_TC04000070.hg_1; type "Complex Event"; exon_number 1; color=#B0B0B0;
chr4	EventPointer	transcript	6642555	6642985	0	+	0	gene_id MRFAP1_1; transcript_id "Ref2"_Complex_Event_TC04000070.hg_1; type "Complex Event"; color=#B0B0B0;
chr4	EventPointer	exon	6642555	6642985	0	+	0	gene_id MRFAP1_1; transcript_id "Ref2"_Complex_Event_TC04000070.hg_1; type "Complex Event"; exon_number 1; color=#B0B0B0;
chr4	EventPointer	transcript	6643457	6644472	0	+	0	gene_id MRFAP1_1; transcript_id "Ref3"_Complex_Event_TC04000070.hg_1; type "Complex Event"; color=#B0B0B0;
chr4	EventPointer	exon	6643457	6644472	0	+	0	gene_id MRFAP1_1; transcript_id "Ref3"_Complex_Event_TC04000070.hg_1; type "Complex Event"; exon_number 1; color=#B0B0B0;
chr1	EventPointer	gene	11134288	11159943	0	-	0	gene_id EXOSC10_9; type "Alternative Last Exon"; color=#000000;
chr1	EventPointer	transcript	11141295	11159943	0	-	0	gene_id EXOSC10_9; transcript_id "A"_Alternative_Last_Exon_TC01002196.hg_9; type "Alternative Last Exon"; color=#D00000;
chr1	EventPointer	exon	11141295	11141295	0	-	0	gene_id EXOSC10_9; transcript_id "A"_Alternative_Last_Exon_TC01002196.hg_9; type "Alternative Last Exon"; exon_number 1; color=#D00000;
chr1	EventPointer	exon	11142745	11142745	0	-	0	gene_id EXOSC10_9; transcript_id "A"_Alternative_Last_Exon_TC01002196.hg_9; type "Alternative Last Exon"; exon_number 2; color=#D00000;
chr1	EventPointer	exon	11142745	11142935	0	-	0	gene_id EXOSC10_9; transcript_id "A"_Alternative_Last_Exon_TC01002196.hg_9; type "Alternative Last Exon"; exon_number 3; color=#D00000;
chr1	EventPointer	exon	11142935	11142935	0	-	0	gene_id EXOSC10_9; transcript_id "A"_Alternative_Last_Exon_TC01002196.hg_9; type "Alternative Last Exon"; exon_number 4; color=#D00000;
chr1	EventPointer	exon	11147505	11147505	0	-	0	gene_id EXOSC10_9; transcript_id "A"_Alternative_Last_Exon_TC01002196.hg_9; type "Alternative Last Exon"; exon_number 5; color=#D00000;
chr1	EventPointer	exon	11147505	11147648	0	-	0	gene_id EXOSC10_9; transcript_id "A"_Alternative_Last_Exon_TC01002196.hg_9; type "Alternative Last Exon"; exon_number 6; color=#D00000;
chr1	EventPointer	exon	11147648	11147648	0	-	0	gene_id EXOSC10_9; transcript_id "A"_Alternative_Last_Exon_TC01002196.hg_9; type "Alternative Last Exon"; exon_number 7; color=#D00000;
chr1	EventPointer	exon	11147857	11147857	0	-	0	gene_id EXOSC10_9; transcript_id "A"_Alternative_Last_Exon_TC01002196.hg_9; type "Alternative Last Exon"; exon_number 8; color=#D00000;
chr1	EventPointer	exon	11147857	11147967	0	-	0	gene_id EXOSC10_9; transcript_id "A"_Alternative_Last_Exon_TC01002196.hg_9; type "Alternative Last Exon"; exon_number 9; color=#D00000;
chr1	EventPointer	exon	11147967	11147967	0	-	0	gene_id EXOSC10_9; transcript_id "A"_Alternative_Last_Exon_TC01002196.hg_9; type "Alternative Last Exon"; exon_number 10; color=#D00000;
chr1	EventPointer	exon	11148180	11148180	0	-	0	gene_id EXOSC10_9; transcript_id "A"_Alternative_Last_Exon_TC01002196.hg_9; type "Alternative Last Exon"; exon_number 11; color=#D00000;
chr1	EventPointer	exon	11148180	11148255	0	-	0	gene_id EXOSC10_9; transcript_id "A"_Alternative_Last_Exon_TC01002196.hg_9; type "Alternative Last Exon"; exon_number 12; color=#D00000;
chr1	EventPointer	exon	11148255	11148255	0	-	0	gene_id EXOSC10_9; transcript_id "A"_Alternative_Last_Exon_TC01002196.hg_9; type "Alternative Last Exon"; exon_number 13; color=#D00000;
chr1	EventPointer	exon	11150611	11150611	0	-	0	gene_id EXOSC10_9; transcript_id "A"_Alternative_Last_Exon_TC01002196.hg_9; type "Alternative Last Exon"; exon_number 14; color=#D00000;
chr1	EventPointer	exon	11150611	11150725	0	-	0	gene_id EXOSC10_9; transcript_id "A"_Alternative_Last_Exon_TC01002196.hg_9; type "Alternative Last Exon"; exon_number 15; color=#D00000;
chr1	EventPointer	exon	11150725	11150725	0	-	0	gene_id EXOSC10_9; transcript_id "A"_Alternative_Last_Exon_TC01002196.hg_9; type "Alternative Last Exon"; exon_number 16; color=#D00000;
chr1	EventPointer	exon	11151071	11151071	0	-	0	gene_id EXOSC10_9; transcript_id "A"_Alternative_Last_Exon_TC01002196.hg_9; type "Alternative Last Exon"; exon_number 17; color=#D00000;
chr1	EventPointer	exon	11151071	11151236	0	-	0	gene_id EXOSC10_9; transcript_id "A"_Alternative_Last_Exon_TC01002196.hg_9; type "Alternative Last Exon"; exon_number 18; color=#D00000;
chr1	EventPointer	exon	11151236	11151236	0	-	0	gene_id EXOSC10_9; transcript_id "A"_Alternative_Last_Exon_TC01002196.hg_9; type "Alternative Last Exon"; exon_number 19; color=#D00000;
chr1	EventPointer	exon	11151550	11151550	0	-	0	gene_id EXOSC10_9; transcript_id "A"_Alternative_Last_Exon_TC01002196.hg_9; type "Alternative Last Exon"; exon_number 20; color=#D00000;
chr1	EventPointer	exon	11151550	11151654	0	-	0	gene_id EXOSC10_9; transcript_id "A"_Alternative_Last_Exon_TC01002196.hg_9; type "Alternative Last Exon"; exon_number 21; color=#D00000;
chr1	EventPointer	exon	11155815	11155938	0	-	0	gene_id EXOSC10_9; transcript_id "A"_Alternative_Last_Exon_TC01002196.hg_9; type "Alternative Last Exon"; exon_number 22; color=#D00000;
chr1	EventPointer	exon	11155938	11155938	0	-	0	gene_id EXOSC10_9; transcript_id "A"_Alternative_Last_Exon_TC01002196.hg_9; type "Alternative Last Exon"; exon_number 23; color=#D00000;
chr1	EventPointer	exon	11158077	11158077	0	-	0	gene_id EXOSC10_9; transcript_id "A"_Alternative_Last_Exon_TC01002196.hg_9; type "Alternative Last Exon"; exon_number 24; color=#D00000;
chr1	EventPointer	exon	11158077	11158213	0	-	0	gene_id EXOSC10_9; transcript_id "A"_Alternative_Last_Exon_TC01002196.hg_9; type "Alternative Last Exon"; exon_number 25; color=#D00000;
chr1	EventPointer	exon	11158213	11158213	0	-	0	gene_id EXOSC10_9; transcript_id "A"_Alternative_Last_Exon_TC01002196.hg_9; type "Alternative Last Exon"; exon_number 26; color=#D00000;
chr1	EventPointer	exon	11159778	11159778	0	-	0	gene_id EXOSC10_9; transcript_id "A"_Alternative_Last_Exon_TC01002196.hg_9; type "Alternative Last Exon"; exon_number 27; color=#D00000;
chr1	EventPointer	exon	11159778	11159943	0	-	0	gene_id EXOSC10_9; transcript_id "A"_Alternative_Last_Exon_TC01002196.hg_9; type "Alternative Last Exon"; exon_number 28; color=#D00000;
chr1	EventPointer	transcript	11141295	11142680	0	-	0	gene_id EXOSC10_9; transcript_id "B"_Alternative_Last_Exon_TC01002196.hg_9; type "Alternative Last Exon"; color=#00CC33;
chr1	EventPointer	exon	11141295	11141295	0	-	0	gene_id EXOSC10_9; transcript_id "B"_Alternative_Last_Exon_TC01002196.hg_9; type "Alternative Last Exon"; exon_number 1; color=#00CC33;
chr1	EventPointer	exon	11142591	11142591	0	-	0	gene_id EXOSC10_9; transcript_id "B"_Alternative_Last_Exon_TC01002196.hg_9; type "Alternative Last Exon"; exon_number 2; color=#00CC33;
chr1	EventPointer	exon	11142591	11142680	0	-	0	gene_id EXOSC10_9; transcript_id "B"_Alternative_Last_Exon_TC01002196.hg_9; type "Alternative Last Exon"; exon_number 3; color=#00CC33;
chr1	EventPointer	transcript	11134288	11137005	0	-	0	gene_id EXOSC10_9; transcript_id "Ref1"_Alternative_Last_Exon_TC01002196.hg_9; type "Alternative Last Exon"; color=#B0B0B0;
chr1	EventPointer	exon	11134288	11134383	0	-	0	gene_id EXOSC10_9; transcript_id "Ref1"_Alternative_Last_Exon_TC01002196.hg_9; type "Alternative Last Exon"; exon_number 1; color=#B0B0B0;
chr1	EventPointer	exon	11134383	11134383	0	-	0	gene_id EXOSC10_9; transcript_id "Ref1"_Alternative_Last_Exon_TC01002196.hg_9; type "Alternative Last Exon"; exon_number 2; color=#B0B0B0;
chr1	EventPointer	exon	11136899	11136899	0	-	0	gene_id EXOSC10_9; transcript_id "Ref1"_Alternative_Last_Exon_TC01002196.hg_9; type "Alternative Last Exon"; exon_number 3; color=#B0B0B0;
chr1	EventPointer	exon	11136899	11137005	0	-	0	gene_id EXOSC10_9; transcript_id "Ref1"_Alternative_Last_Exon_TC01002196.hg_9; type "Alternative Last Exon"; exon_number 4; color=#B0B0B0;
chr1	EventPointer	transcript	11137422	11137500	0	-	0	gene_id EXOSC10_9; transcript_id "Ref2"_Alternative_Last_Exon_TC01002196.hg_9; type "Alternative Last Exon"; color=#B0B0B0;
chr1	EventPointer	exon	11137422	11137500	0	-	0	gene_id EXOSC10_9; transcript_id "Ref2"_Alternative_Last_Exon_TC01002196.hg_9; type "Alternative Last Exon"; exon_number 1; color=#B0B0B0;
chr1	EventPointer	transcript	11137658	11139879	0	-	0	gene_id EXOSC10_9; transcript_id "Ref3"_Alternative_Last_Exon_TC01002196.hg_9; type "Alternative Last Exon"; color=#B0B0B0;
chr1	EventPointer	exon	11137658	11137708	0	-	0	gene_id EXOSC10_9; transcript_id "Ref3"_Alternative_Last_Exon_TC01002196.hg_9; type "Alternative Last Exon"; exon_number 1; color=#B0B0B0;
chr1	EventPointer	exon	11137708	11137708	0	-	0	gene_id EXOSC10_9; transcript_id "Ref3"_Alternative_Last_Exon_TC01002196.hg_9; type "Alternative Last Exon"; exon_number 2; color=#B0B0B0;
chr1	EventPointer	exon	11139768	11139768	0	-	0	gene_id EXOSC10_9; transcript_id "Ref3"_Alternative_Last_Exon_TC01002196.hg_9; type "Alternative Last Exon"; exon_number 3; color=#B0B0B0;
chr1	EventPointer	exon	11139768	11139879	0	-	0	gene_id EXOSC10_9; transcript_id "Ref3"_Alternative_Last_Exon_TC01002196.hg_9; type "Alternative Last Exon"; exon_number 4; color=#B0B0B0;
chr1	EventPointer	transcript	11140556	11140571	0	-	0	gene_id EXOSC10_9; transcript_id "Ref4"_Alternative_Last_Exon_TC01002196.hg_9; type "Alternative Last Exon"; color=#B0B0B0;
chr1	EventPointer	exon	11140556	11140571	0	-	0	gene_id EXOSC10_9; transcript_id "Ref4"_Alternative_Last_Exon_TC01002196.hg_9; type "Alternative Last Exon"; exon_number 1; color=#B0B0B0;
chr1	EventPointer	transcript	11140821	11141295	0	-	0	gene_id EXOSC10_9; transcript_id "Ref5"_Alternative_Last_Exon_TC01002196.hg_9; type "Alternative Last Exon"; color=#B0B0B0;
chr1	EventPointer	exon	11140821	11140969	0	-	0	gene_id EXOSC10_9; transcript_id "Ref5"_Alternative_Last_Exon_TC01002196.hg_9; type "Alternative Last Exon"; exon_number 1; color=#B0B0B0;
chr1	EventPointer	exon	11140969	11140969	0	-	0	gene_id EXOSC10_9; transcript_id "Ref5"_Alternative_Last_Exon_TC01002196.hg_9; type "Alternative Last Exon"; exon_number 2; color=#B0B0B0;
chr1	EventPointer	exon	11141139	11141139	0	-	0	gene_id EXOSC10_9; transcript_id "Ref5"_Alternative_Last_Exon_TC01002196.hg_9; type "Alternative Last Exon"; exon_number 3; color=#B0B0B0;
chr1	EventPointer	exon	11141139	11141295	0	-	0	gene_id EXOSC10_9; transcript_id "Ref5"_Alternative_Last_Exon_TC01002196.hg_9; type "Alternative Last Exon"; exon_number 4; color=#B0B0B0;
chr9	EventPointer	gene	86274878	86323168	0	-	0	gene_id UBQLN1_1; type "Cassette Exon"; color=#000000;
chr9	EventPointer	transcript	86280060	86284100	0	-	0	gene_id UBQLN1_1; transcript_id "A"_Cassette_Exon_TC09001280.hg_1; type "Cassette Exon"; color=#D00000;
chr9	EventPointer	exon	86280060	86280060	0	-	0	gene_id UBQLN1_1; transcript_id "A"_Cassette_Exon_TC09001280.hg_1; type "Cassette Exon"; exon_number 1; color=#D00000;
chr9	EventPointer	exon	86281265	86281265	0	-	0	gene_id UBQLN1_1; transcript_id "A"_Cassette_Exon_TC09001280.hg_1; type "Cassette Exon"; exon_number 2; color=#D00000;
chr9	EventPointer	exon	86281265	86281348	0	-	0	gene_id UBQLN1_1; transcript_id "A"_Cassette_Exon_TC09001280.hg_1; type "Cassette Exon"; exon_number 3; color=#D00000;
chr9	EventPointer	exon	86281348	86281348	0	-	0	gene_id UBQLN1_1; transcript_id "A"_Cassette_Exon_TC09001280.hg_1; type "Cassette Exon"; exon_number 4; color=#D00000;
chr9	EventPointer	exon	86284100	86284100	0	-	0	gene_id UBQLN1_1; transcript_id "A"_Cassette_Exon_TC09001280.hg_1; type "Cassette Exon"; exon_number 5; color=#D00000;
chr9	EventPointer	transcript	86280060	86284100	0	-	0	gene_id UBQLN1_1; transcript_id "B"_Cassette_Exon_TC09001280.hg_1; type "Cassette Exon"; color=#00CC33;
chr9	EventPointer	exon	86280060	86280060	0	-	0	gene_id UBQLN1_1; transcript_id "B"_Cassette_Exon_TC09001280.hg_1; type "Cassette Exon"; exon_number 1; color=#00CC33;
chr9	EventPointer	exon	86284100	86284100	0	-	0	gene_id UBQLN1_1; transcript_id "B"_Cassette_Exon_TC09001280.hg_1; type "Cassette Exon"; exon_number 2; color=#00CC33;
chr9	EventPointer	transcript	86274878	86280060	0	-	0	gene_id UBQLN1_1; transcript_id "Ref1"_Cassette_Exon_TC09001280.hg_1; type "Cassette Exon"; color=#B0B0B0;
chr9	EventPointer	exon	86274878	86276854	0	-	0	gene_id UBQLN1_1; transcript_id "Ref1"_Cassette_Exon_TC09001280.hg_1; type "Cassette Exon"; exon_number 1; color=#B0B0B0;
chr9	EventPointer	exon	86276854	86276854	0	-	0	gene_id UBQLN1_1; transcript_id "Ref1"_Cassette_Exon_TC09001280.hg_1; type "Cassette Exon"; exon_number 2; color=#B0B0B0;
chr9	EventPointer	exon	86278790	86278790	0	-	0	gene_id UBQLN1_1; transcript_id "Ref1"_Cassette_Exon_TC09001280.hg_1; type "Cassette Exon"; exon_number 3; color=#B0B0B0;
chr9	EventPointer	exon	86278790	86278958	0	-	0	gene_id UBQLN1_1; transcript_id "Ref1"_Cassette_Exon_TC09001280.hg_1; type "Cassette Exon"; exon_number 4; color=#B0B0B0;
chr9	EventPointer	exon	86278958	86278958	0	-	0	gene_id UBQLN1_1; transcript_id "Ref1"_Cassette_Exon_TC09001280.hg_1; type "Cassette Exon"; exon_number 5; color=#B0B0B0;
chr9	EventPointer	exon	86279945	86279945	0	-	0	gene_id UBQLN1_1; transcript_id "Ref1"_Cassette_Exon_TC09001280.hg_1; type "Cassette Exon"; exon_number 6; color=#B0B0B0;
chr9	EventPointer	exon	86279945	86280060	0	-	0	gene_id UBQLN1_1; transcript_id "Ref1"_Cassette_Exon_TC09001280.hg_1; type "Cassette Exon"; exon_number 7; color=#B0B0B0;
chr9	EventPointer	transcript	86284100	86323168	0	-	0	gene_id UBQLN1_1; transcript_id "Ref2"_Cassette_Exon_TC09001280.hg_1; type "Cassette Exon"; color=#B0B0B0;
chr9	EventPointer	exon	86284100	86284242	0	-	0	gene_id UBQLN1_1; transcript_id "Ref2"_Cassette_Exon_TC09001280.hg_1; type "Cassette Exon"; exon_number 1; color=#B0B0B0;
chr9	EventPointer	exon	86284242	86284242	0	-	0	gene_id UBQLN1_1; transcript_id "Ref2"_Cassette_Exon_TC09001280.hg_1; type "Cassette Exon"; exon_number 2; color=#B0B0B0;
chr9	EventPointer	exon	86292642	86292642	0	-	0	gene_id UBQLN1_1; transcript_id "Ref2"_Cassette_Exon_TC09001280.hg_1; type "Cassette Exon"; exon_number 3; color=#B0B0B0;
chr9	EventPointer	exon	86292642	86292876	0	-	0	gene_id UBQLN1_1; transcript_id "Ref2"_Cassette_Exon_TC09001280.hg_1; type "Cassette Exon"; exon_number 4; color=#B0B0B0;
chr9	EventPointer	exon	86292876	86292876	0	-	0	gene_id UBQLN1_1; transcript_id "Ref2"_Cassette_Exon_TC09001280.hg_1; type "Cassette Exon"; exon_number 5; color=#B0B0B0;
chr9	EventPointer	exon	86293356	86293356	0	-	0	gene_id UBQLN1_1; transcript_id "Ref2"_Cassette_Exon_TC09001280.hg_1; type "Cassette Exon"; exon_number 6; color=#B0B0B0;
chr9	EventPointer	exon	86293356	86293514	0	-	0	gene_id UBQLN1_1; transcript_id "Ref2"_Cassette_Exon_TC09001280.hg_1; type "Cassette Exon"; exon_number 7; color=#B0B0B0;
chr9	EventPointer	exon	86293514	86293514	0	-	0	gene_id UBQLN1_1; transcript_id "Ref2"_Cassette_Exon_TC09001280.hg_1; type "Cassette Exon"; exon_number 8; color=#B0B0B0;
chr9	EventPointer	exon	86294690	86294690	0	-	0	gene_id UBQLN1_1; transcript_id "Ref2"_Cassette_Exon_TC09001280.hg_1; type "Cassette Exon"; exon_number 9; color=#B0B0B0;
chr9	EventPointer	exon	86294690	86294952	0	-	0	gene_id UBQLN1_1; transcript_id "Ref2"_Cassette_Exon_TC09001280.hg_1; type "Cassette Exon"; exon_number 10; color=#B0B0B0;
chr9	EventPointer	exon	86294952	86294952	0	-	0	gene_id UBQLN1_1; transcript_id "Ref2"_Cassette_Exon_TC09001280.hg_1; type "Cassette Exon"; exon_number 11; color=#B0B0B0;
chr9	EventPointer	exon	86297866	86297866	0	-	0	gene_id UBQLN1_1; transcript_id "Ref2"_Cassette_Exon_TC09001280.hg_1; type "Cassette Exon"; exon_number 12; color=#B0B0B0;
chr9	EventPointer	exon	86297866	86297981	0	-	0	gene_id UBQLN1_1; transcript_id "Ref2"_Cassette_Exon_TC09001280.hg_1; type "Cassette Exon"; exon_number 13; color=#B0B0B0;
chr9	EventPointer	exon	86297981	86297981	0	-	0	gene_id UBQLN1_1; transcript_id "Ref2"_Cassette_Exon_TC09001280.hg_1; type "Cassette Exon"; exon_number 14; color=#B0B0B0;
chr9	EventPointer	exon	86300919	86300919	0	-	0	gene_id UBQLN1_1; transcript_id "Ref2"_Cassette_Exon_TC09001280.hg_1; type "Cassette Exon"; exon_number 15; color=#B0B0B0;
chr9	EventPointer	exon	86300919	86301070	0	-	0	gene_id UBQLN1_1; transcript_id "Ref2"_Cassette_Exon_TC09001280.hg_1; type "Cassette Exon"; exon_number 16; color=#B0B0B0;
chr9	EventPointer	exon	86301070	86301070	0	-	0	gene_id UBQLN1_1; transcript_id "Ref2"_Cassette_Exon_TC09001280.hg_1; type "Cassette Exon"; exon_number 17; color=#B0B0B0;
chr9	EventPointer	exon	86322415	86322415	0	-	0	gene_id UBQLN1_1; transcript_id "Ref2"_Cassette_Exon_TC09001280.hg_1; type "Cassette Exon"; exon_number 18; color=#B0B0B0;
chr9	EventPointer	exon	86322415	86323168	0	-	0	gene_id UBQLN1_1; transcript_id "Ref2"_Cassette_Exon_TC09001280.hg_1; type "Cassette Exon"; exon_number 19; color=#B0B0B0;
