# Supplementary material for: Comparison of RNA-seq and microarray platforms for splice event detection using a cross-platform algorithm
Source: BMC Genomics. 2018 Sep 25;19:703. doi: 10.1186/s12864-018-5082-2 (PMC6156849; doi:10.1186/s12864-018-5082-2)
Supplement: Supplementary file 3 — Compressed file including the GTF files generated for the matched events. (ZIP 15 kb) [file 12864_2018_5082_MOESM3_ESM.zip › GTF_Files/TopHTA/TopHTA.gtf]

#track name="paths" gffTags="on"
chr21	EventPointer	gene	34951868	34961267	0	-	0	gene_id DONSON_9; type "Complex Event"; color=#000000;
chr21	EventPointer	transcript	34953608	34954361	0	-	0	gene_id DONSON_9; transcript_id "A"_Complex_Event_TC21001058.hg_9; type "Complex Event"; color=#D00000;
chr21	EventPointer	exon	34953608	34953806	0	-	0	gene_id DONSON_9; transcript_id "A"_Complex_Event_TC21001058.hg_9; type "Complex Event"; exon_number 1; color=#D00000;
chr21	EventPointer	exon	34953806	34953806	0	-	0	gene_id DONSON_9; transcript_id "A"_Complex_Event_TC21001058.hg_9; type "Complex Event"; exon_number 2; color=#D00000;
chr21	EventPointer	exon	34954257	34954257	0	-	0	gene_id DONSON_9; transcript_id "A"_Complex_Event_TC21001058.hg_9; type "Complex Event"; exon_number 3; color=#D00000;
chr21	EventPointer	exon	34954257	34954360	0	-	0	gene_id DONSON_9; transcript_id "A"_Complex_Event_TC21001058.hg_9; type "Complex Event"; exon_number 4; color=#D00000;
chr21	EventPointer	exon	34954360	34954360	0	-	0	gene_id DONSON_9; transcript_id "A"_Complex_Event_TC21001058.hg_9; type "Complex Event"; exon_number 5; color=#D00000;
chr21	EventPointer	exon	34954361	34954361	0	-	0	gene_id DONSON_9; transcript_id "A"_Complex_Event_TC21001058.hg_9; type "Complex Event"; exon_number 6; color=#D00000;
chr21	EventPointer	exon	34954361	34954361	0	-	0	gene_id DONSON_9; transcript_id "A"_Complex_Event_TC21001058.hg_9; type "Complex Event"; exon_number 7; color=#D00000;
chr21	EventPointer	transcript	34951868	34956896	0	-	0	gene_id DONSON_9; transcript_id "B"_Complex_Event_TC21001058.hg_9; type "Complex Event"; color=#00CC33;
chr21	EventPointer	exon	34951868	34951868	0	-	0	gene_id DONSON_9; transcript_id "B"_Complex_Event_TC21001058.hg_9; type "Complex Event"; exon_number 1; color=#00CC33;
chr21	EventPointer	exon	34956896	34956896	0	-	0	gene_id DONSON_9; transcript_id "B"_Complex_Event_TC21001058.hg_9; type "Complex Event"; exon_number 2; color=#00CC33;
chr21	EventPointer	transcript	34958284	34958366	0	-	0	gene_id DONSON_9; transcript_id "Ref1"_Complex_Event_TC21001058.hg_9; type "Complex Event"; color=#B0B0B0;
chr21	EventPointer	exon	34958284	34958366	0	-	0	gene_id DONSON_9; transcript_id "Ref1"_Complex_Event_TC21001058.hg_9; type "Complex Event"; exon_number 1; color=#B0B0B0;
chr21	EventPointer	transcript	34960627	34961267	0	-	0	gene_id DONSON_9; transcript_id "Ref2"_Complex_Event_TC21001058.hg_9; type "Complex Event"; color=#B0B0B0;
chr21	EventPointer	exon	34960627	34961267	0	-	0	gene_id DONSON_9; transcript_id "Ref2"_Complex_Event_TC21001058.hg_9; type "Complex Event"; exon_number 1; color=#B0B0B0;
chr1	EventPointer	gene	179821946	179834989	0	-	0	gene_id TOR1AIP2_4; type "Alternative First Exon"; color=#000000;
chr1	EventPointer	transcript	179828165	179834571	0	-	0	gene_id TOR1AIP2_4; transcript_id "A"_Alternative_First_Exon_TC01003588.hg_4; type "Alternative First Exon"; color=#D00000;
chr1	EventPointer	exon	179828165	179832347	0	-	0	gene_id TOR1AIP2_4; transcript_id "A"_Alternative_First_Exon_TC01003588.hg_4; type "Alternative First Exon"; exon_number 1; color=#D00000;
chr1	EventPointer	exon	179832787	179832812	0	-	0	gene_id TOR1AIP2_4; transcript_id "A"_Alternative_First_Exon_TC01003588.hg_4; type "Alternative First Exon"; exon_number 2; color=#D00000;
chr1	EventPointer	exon	179832817	179834570	0	-	0	gene_id TOR1AIP2_4; transcript_id "A"_Alternative_First_Exon_TC01003588.hg_4; type "Alternative First Exon"; exon_number 3; color=#D00000;
chr1	EventPointer	exon	179834570	179834570	0	-	0	gene_id TOR1AIP2_4; transcript_id "A"_Alternative_First_Exon_TC01003588.hg_4; type "Alternative First Exon"; exon_number 4; color=#D00000;
chr1	EventPointer	exon	179834571	179834571	0	-	0	gene_id TOR1AIP2_4; transcript_id "A"_Alternative_First_Exon_TC01003588.hg_4; type "Alternative First Exon"; exon_number 5; color=#D00000;
chr1	EventPointer	transcript	179821946	179834571	0	-	0	gene_id TOR1AIP2_4; transcript_id "B"_Alternative_First_Exon_TC01003588.hg_4; type "Alternative First Exon"; color=#00CC33;
chr1	EventPointer	exon	179821946	179821946	0	-	0	gene_id TOR1AIP2_4; transcript_id "B"_Alternative_First_Exon_TC01003588.hg_4; type "Alternative First Exon"; exon_number 1; color=#00CC33;
chr1	EventPointer	exon	179834571	179834571	0	-	0	gene_id TOR1AIP2_4; transcript_id "B"_Alternative_First_Exon_TC01003588.hg_4; type "Alternative First Exon"; exon_number 2; color=#00CC33;
chr1	EventPointer	transcript	179834571	179834989	0	-	0	gene_id TOR1AIP2_4; transcript_id "Ref1"_Alternative_First_Exon_TC01003588.hg_4; type "Alternative First Exon"; color=#B0B0B0;
chr1	EventPointer	exon	179834571	179834989	0	-	0	gene_id TOR1AIP2_4; transcript_id "Ref1"_Alternative_First_Exon_TC01003588.hg_4; type "Alternative First Exon"; exon_number 1; color=#B0B0B0;
chr21	EventPointer	gene	40552362	40555777	0	-	0	gene_id PSMG1_5; type "Complex Event"; color=#000000;
chr21	EventPointer	transcript	40552362	40553804	0	-	0	gene_id PSMG1_5; transcript_id "A"_Complex_Event_TC21000458.hg_5; type "Complex Event"; color=#D00000;
chr21	EventPointer	exon	40552362	40552362	0	-	0	gene_id PSMG1_5; transcript_id "A"_Complex_Event_TC21000458.hg_5; type "Complex Event"; exon_number 1; color=#D00000;
chr21	EventPointer	exon	40553698	40553698	0	-	0	gene_id PSMG1_5; transcript_id "A"_Complex_Event_TC21000458.hg_5; type "Complex Event"; exon_number 2; color=#D00000;
chr21	EventPointer	exon	40553698	40553804	0	-	0	gene_id PSMG1_5; transcript_id "A"_Complex_Event_TC21000458.hg_5; type "Complex Event"; exon_number 3; color=#D00000;
chr21	EventPointer	transcript	40552362	40555178	0	-	0	gene_id PSMG1_5; transcript_id "B"_Complex_Event_TC21000458.hg_5; type "Complex Event"; color=#00CC33;
chr21	EventPointer	exon	40552362	40552362	0	-	0	gene_id PSMG1_5; transcript_id "B"_Complex_Event_TC21000458.hg_5; type "Complex Event"; exon_number 1; color=#00CC33;
chr21	EventPointer	exon	40555178	40555178	0	-	0	gene_id PSMG1_5; transcript_id "B"_Complex_Event_TC21000458.hg_5; type "Complex Event"; exon_number 2; color=#00CC33;
chr21	EventPointer	transcript	40555178	40555777	0	-	0	gene_id PSMG1_5; transcript_id "Ref1"_Complex_Event_TC21000458.hg_5; type "Complex Event"; color=#B0B0B0;
chr21	EventPointer	exon	40555178	40555777	0	-	0	gene_id PSMG1_5; transcript_id "Ref1"_Complex_Event_TC21000458.hg_5; type "Complex Event"; exon_number 1; color=#B0B0B0;
chr12	EventPointer	gene	6833780	6841041	0	+	0	gene_id COPS7A_4; type "Cassette Exon"; color=#000000;
chr12	EventPointer	transcript	6833984	6837389	0	+	0	gene_id COPS7A_4; transcript_id "A"_Cassette_Exon_TC12000089.hg_4; type "Cassette Exon"; color=#D00000;
chr12	EventPointer	exon	6833984	6833984	0	+	0	gene_id COPS7A_4; transcript_id "A"_Cassette_Exon_TC12000089.hg_4; type "Cassette Exon"; exon_number 1; color=#D00000;
chr12	EventPointer	exon	6837092	6837092	0	+	0	gene_id COPS7A_4; transcript_id "A"_Cassette_Exon_TC12000089.hg_4; type "Cassette Exon"; exon_number 2; color=#D00000;
chr12	EventPointer	exon	6837092	6837167	0	+	0	gene_id COPS7A_4; transcript_id "A"_Cassette_Exon_TC12000089.hg_4; type "Cassette Exon"; exon_number 3; color=#D00000;
chr12	EventPointer	exon	6837167	6837167	0	+	0	gene_id COPS7A_4; transcript_id "A"_Cassette_Exon_TC12000089.hg_4; type "Cassette Exon"; exon_number 4; color=#D00000;
chr12	EventPointer	exon	6837389	6837389	0	+	0	gene_id COPS7A_4; transcript_id "A"_Cassette_Exon_TC12000089.hg_4; type "Cassette Exon"; exon_number 5; color=#D00000;
chr12	EventPointer	transcript	6833984	6837389	0	+	0	gene_id COPS7A_4; transcript_id "B"_Cassette_Exon_TC12000089.hg_4; type "Cassette Exon"; color=#00CC33;
chr12	EventPointer	exon	6833984	6833984	0	+	0	gene_id COPS7A_4; transcript_id "B"_Cassette_Exon_TC12000089.hg_4; type "Cassette Exon"; exon_number 1; color=#00CC33;
chr12	EventPointer	exon	6837389	6837389	0	+	0	gene_id COPS7A_4; transcript_id "B"_Cassette_Exon_TC12000089.hg_4; type "Cassette Exon"; exon_number 2; color=#00CC33;
chr12	EventPointer	transcript	6833780	6833984	0	+	0	gene_id COPS7A_4; transcript_id "Ref1"_Cassette_Exon_TC12000089.hg_4; type "Cassette Exon"; color=#B0B0B0;
chr12	EventPointer	exon	6833780	6833984	0	+	0	gene_id COPS7A_4; transcript_id "Ref1"_Cassette_Exon_TC12000089.hg_4; type "Cassette Exon"; exon_number 1; color=#B0B0B0;
chr12	EventPointer	transcript	6837389	6839673	0	+	0	gene_id COPS7A_4; transcript_id "Ref2"_Cassette_Exon_TC12000089.hg_4; type "Cassette Exon"; color=#B0B0B0;
chr12	EventPointer	exon	6837389	6837477	0	+	0	gene_id COPS7A_4; transcript_id "Ref2"_Cassette_Exon_TC12000089.hg_4; type "Cassette Exon"; exon_number 1; color=#B0B0B0;
chr12	EventPointer	exon	6837477	6837477	0	+	0	gene_id COPS7A_4; transcript_id "Ref2"_Cassette_Exon_TC12000089.hg_4; type "Cassette Exon"; exon_number 2; color=#B0B0B0;
chr12	EventPointer	exon	6838413	6838413	0	+	0	gene_id COPS7A_4; transcript_id "Ref2"_Cassette_Exon_TC12000089.hg_4; type "Cassette Exon"; exon_number 3; color=#B0B0B0;
chr12	EventPointer	exon	6838413	6838615	0	+	0	gene_id COPS7A_4; transcript_id "Ref2"_Cassette_Exon_TC12000089.hg_4; type "Cassette Exon"; exon_number 4; color=#B0B0B0;
chr12	EventPointer	exon	6838615	6838615	0	+	0	gene_id COPS7A_4; transcript_id "Ref2"_Cassette_Exon_TC12000089.hg_4; type "Cassette Exon"; exon_number 5; color=#B0B0B0;
chr12	EventPointer	exon	6839568	6839568	0	+	0	gene_id COPS7A_4; transcript_id "Ref2"_Cassette_Exon_TC12000089.hg_4; type "Cassette Exon"; exon_number 6; color=#B0B0B0;
chr12	EventPointer	exon	6839568	6839673	0	+	0	gene_id COPS7A_4; transcript_id "Ref2"_Cassette_Exon_TC12000089.hg_4; type "Cassette Exon"; exon_number 7; color=#B0B0B0;
chr12	EventPointer	transcript	6840468	6841041	0	+	0	gene_id COPS7A_4; transcript_id "Ref3"_Cassette_Exon_TC12000089.hg_4; type "Cassette Exon"; color=#B0B0B0;
chr12	EventPointer	exon	6840468	6841041	0	+	0	gene_id COPS7A_4; transcript_id "Ref3"_Cassette_Exon_TC12000089.hg_4; type "Cassette Exon"; exon_number 1; color=#B0B0B0;
chr1	EventPointer	gene	145596904	145609356	0	-	0	gene_id POLR3C_3; type "Retained Intron"; color=#000000;
chr1	EventPointer	transcript	145608507	145608621	0	-	0	gene_id POLR3C_3; transcript_id "A"_Retained_Intron_TC01003112.hg_3; type "Retained Intron"; color=#D00000;
chr1	EventPointer	exon	145608507	145608507	0	-	0	gene_id POLR3C_3; transcript_id "A"_Retained_Intron_TC01003112.hg_3; type "Retained Intron"; exon_number 1; color=#D00000;
chr1	EventPointer	exon	145608508	145608508	0	-	0	gene_id POLR3C_3; transcript_id "A"_Retained_Intron_TC01003112.hg_3; type "Retained Intron"; exon_number 2; color=#D00000;
chr1	EventPointer	exon	145608508	145608620	0	-	0	gene_id POLR3C_3; transcript_id "A"_Retained_Intron_TC01003112.hg_3; type "Retained Intron"; exon_number 3; color=#D00000;
chr1	EventPointer	exon	145608620	145608620	0	-	0	gene_id POLR3C_3; transcript_id "A"_Retained_Intron_TC01003112.hg_3; type "Retained Intron"; exon_number 4; color=#D00000;
chr1	EventPointer	exon	145608621	145608621	0	-	0	gene_id POLR3C_3; transcript_id "A"_Retained_Intron_TC01003112.hg_3; type "Retained Intron"; exon_number 5; color=#D00000;
chr1	EventPointer	transcript	145608507	145608621	0	-	0	gene_id POLR3C_3; transcript_id "B"_Retained_Intron_TC01003112.hg_3; type "Retained Intron"; color=#00CC33;
chr1	EventPointer	exon	145608507	145608507	0	-	0	gene_id POLR3C_3; transcript_id "B"_Retained_Intron_TC01003112.hg_3; type "Retained Intron"; exon_number 1; color=#00CC33;
chr1	EventPointer	exon	145608621	145608621	0	-	0	gene_id POLR3C_3; transcript_id "B"_Retained_Intron_TC01003112.hg_3; type "Retained Intron"; exon_number 2; color=#00CC33;
chr1	EventPointer	transcript	145596904	145608507	0	-	0	gene_id POLR3C_3; transcript_id "Ref1"_Retained_Intron_TC01003112.hg_3; type "Retained Intron"; color=#B0B0B0;
chr1	EventPointer	exon	145596904	145597054	0	-	0	gene_id POLR3C_3; transcript_id "Ref1"_Retained_Intron_TC01003112.hg_3; type "Retained Intron"; exon_number 1; color=#B0B0B0;
chr1	EventPointer	exon	145597054	145597054	0	-	0	gene_id POLR3C_3; transcript_id "Ref1"_Retained_Intron_TC01003112.hg_3; type "Retained Intron"; exon_number 2; color=#B0B0B0;
chr1	EventPointer	exon	145597514	145597514	0	-	0	gene_id POLR3C_3; transcript_id "Ref1"_Retained_Intron_TC01003112.hg_3; type "Retained Intron"; exon_number 3; color=#B0B0B0;
chr1	EventPointer	exon	145597514	145597574	0	-	0	gene_id POLR3C_3; transcript_id "Ref1"_Retained_Intron_TC01003112.hg_3; type "Retained Intron"; exon_number 4; color=#B0B0B0;
chr1	EventPointer	exon	145597574	145597574	0	-	0	gene_id POLR3C_3; transcript_id "Ref1"_Retained_Intron_TC01003112.hg_3; type "Retained Intron"; exon_number 5; color=#B0B0B0;
chr1	EventPointer	exon	145598244	145598244	0	-	0	gene_id POLR3C_3; transcript_id "Ref1"_Retained_Intron_TC01003112.hg_3; type "Retained Intron"; exon_number 6; color=#B0B0B0;
chr1	EventPointer	exon	145598244	145598295	0	-	0	gene_id POLR3C_3; transcript_id "Ref1"_Retained_Intron_TC01003112.hg_3; type "Retained Intron"; exon_number 7; color=#B0B0B0;
chr1	EventPointer	exon	145598295	145598295	0	-	0	gene_id POLR3C_3; transcript_id "Ref1"_Retained_Intron_TC01003112.hg_3; type "Retained Intron"; exon_number 8; color=#B0B0B0;
chr1	EventPointer	exon	145598536	145598536	0	-	0	gene_id POLR3C_3; transcript_id "Ref1"_Retained_Intron_TC01003112.hg_3; type "Retained Intron"; exon_number 9; color=#B0B0B0;
chr1	EventPointer	exon	145598536	145598616	0	-	0	gene_id POLR3C_3; transcript_id "Ref1"_Retained_Intron_TC01003112.hg_3; type "Retained Intron"; exon_number 10; color=#B0B0B0;
chr1	EventPointer	exon	145598616	145598616	0	-	0	gene_id POLR3C_3; transcript_id "Ref1"_Retained_Intron_TC01003112.hg_3; type "Retained Intron"; exon_number 11; color=#B0B0B0;
chr1	EventPointer	exon	145601530	145601530	0	-	0	gene_id POLR3C_3; transcript_id "Ref1"_Retained_Intron_TC01003112.hg_3; type "Retained Intron"; exon_number 12; color=#B0B0B0;
chr1	EventPointer	exon	145601530	145601622	0	-	0	gene_id POLR3C_3; transcript_id "Ref1"_Retained_Intron_TC01003112.hg_3; type "Retained Intron"; exon_number 13; color=#B0B0B0;
chr1	EventPointer	exon	145601622	145601622	0	-	0	gene_id POLR3C_3; transcript_id "Ref1"_Retained_Intron_TC01003112.hg_3; type "Retained Intron"; exon_number 14; color=#B0B0B0;
chr1	EventPointer	exon	145601748	145601748	0	-	0	gene_id POLR3C_3; transcript_id "Ref1"_Retained_Intron_TC01003112.hg_3; type "Retained Intron"; exon_number 15; color=#B0B0B0;
chr1	EventPointer	exon	145601748	145601852	0	-	0	gene_id POLR3C_3; transcript_id "Ref1"_Retained_Intron_TC01003112.hg_3; type "Retained Intron"; exon_number 16; color=#B0B0B0;
chr1	EventPointer	exon	145601852	145601852	0	-	0	gene_id POLR3C_3; transcript_id "Ref1"_Retained_Intron_TC01003112.hg_3; type "Retained Intron"; exon_number 17; color=#B0B0B0;
chr1	EventPointer	exon	145606275	145606275	0	-	0	gene_id POLR3C_3; transcript_id "Ref1"_Retained_Intron_TC01003112.hg_3; type "Retained Intron"; exon_number 18; color=#B0B0B0;
chr1	EventPointer	exon	145606275	145606363	0	-	0	gene_id POLR3C_3; transcript_id "Ref1"_Retained_Intron_TC01003112.hg_3; type "Retained Intron"; exon_number 19; color=#B0B0B0;
chr1	EventPointer	exon	145606363	145606363	0	-	0	gene_id POLR3C_3; transcript_id "Ref1"_Retained_Intron_TC01003112.hg_3; type "Retained Intron"; exon_number 20; color=#B0B0B0;
chr1	EventPointer	exon	145608108	145608108	0	-	0	gene_id POLR3C_3; transcript_id "Ref1"_Retained_Intron_TC01003112.hg_3; type "Retained Intron"; exon_number 21; color=#B0B0B0;
chr1	EventPointer	exon	145608108	145608293	0	-	0	gene_id POLR3C_3; transcript_id "Ref1"_Retained_Intron_TC01003112.hg_3; type "Retained Intron"; exon_number 22; color=#B0B0B0;
chr1	EventPointer	exon	145608293	145608293	0	-	0	gene_id POLR3C_3; transcript_id "Ref1"_Retained_Intron_TC01003112.hg_3; type "Retained Intron"; exon_number 23; color=#B0B0B0;
chr1	EventPointer	exon	145608404	145608404	0	-	0	gene_id POLR3C_3; transcript_id "Ref1"_Retained_Intron_TC01003112.hg_3; type "Retained Intron"; exon_number 24; color=#B0B0B0;
chr1	EventPointer	exon	145608404	145608507	0	-	0	gene_id POLR3C_3; transcript_id "Ref1"_Retained_Intron_TC01003112.hg_3; type "Retained Intron"; exon_number 25; color=#B0B0B0;
chr1	EventPointer	transcript	145608621	145609356	0	-	0	gene_id POLR3C_3; transcript_id "Ref2"_Retained_Intron_TC01003112.hg_3; type "Retained Intron"; color=#B0B0B0;
chr1	EventPointer	exon	145608621	145608659	0	-	0	gene_id POLR3C_3; transcript_id "Ref2"_Retained_Intron_TC01003112.hg_3; type "Retained Intron"; exon_number 1; color=#B0B0B0;
chr1	EventPointer	exon	145608659	145608659	0	-	0	gene_id POLR3C_3; transcript_id "Ref2"_Retained_Intron_TC01003112.hg_3; type "Retained Intron"; exon_number 2; color=#B0B0B0;
chr1	EventPointer	exon	145609190	145609190	0	-	0	gene_id POLR3C_3; transcript_id "Ref2"_Retained_Intron_TC01003112.hg_3; type "Retained Intron"; exon_number 3; color=#B0B0B0;
chr1	EventPointer	exon	145609190	145609356	0	-	0	gene_id POLR3C_3; transcript_id "Ref2"_Retained_Intron_TC01003112.hg_3; type "Retained Intron"; exon_number 4; color=#B0B0B0;
