# Supplementary material for: Comparison of RNA-seq and microarray platforms for splice event detection using a cross-platform algorithm
Source: BMC Genomics. 2018 Sep 25;19:703. doi: 10.1186/s12864-018-5082-2 (PMC6156849; doi:10.1186/s12864-018-5082-2)
Supplement: Supplementary file 3 — Compressed file including the GTF files generated for the matched events. (ZIP 15 kb) [file 12864_2018_5082_MOESM3_ESM.zip › GTF_Files/TopRNA/TopRNA.gtf]

#track name="paths" gffTags="on"
chr21	EventPointer	gene	34951868	34958487	0	-	0	gene_id 14948_3; type "Complex Event"; color=#000000;
chr21	EventPointer	transcript	34951868	34954361	0	-	0	gene_id 14948_3; transcript_id "A"_Complex_Event_14948_3; type "Complex Event"; color=#D00000;
chr21	EventPointer	exon	34951868	34951868	0	-	0	gene_id 14948_3; transcript_id "A"_Complex_Event_14948_3; type "Complex Event"; exon_number 1; color=#D00000;
chr21	EventPointer	exon	34953608	34953608	0	-	0	gene_id 14948_3; transcript_id "A"_Complex_Event_14948_3; type "Complex Event"; exon_number 2; color=#D00000;
chr21	EventPointer	exon	34953608	34953806	0	-	0	gene_id 14948_3; transcript_id "A"_Complex_Event_14948_3; type "Complex Event"; exon_number 3; color=#D00000;
chr21	EventPointer	exon	34953806	34953806	0	-	0	gene_id 14948_3; transcript_id "A"_Complex_Event_14948_3; type "Complex Event"; exon_number 4; color=#D00000;
chr21	EventPointer	exon	34954257	34954257	0	-	0	gene_id 14948_3; transcript_id "A"_Complex_Event_14948_3; type "Complex Event"; exon_number 5; color=#D00000;
chr21	EventPointer	exon	34954257	34954361	0	-	0	gene_id 14948_3; transcript_id "A"_Complex_Event_14948_3; type "Complex Event"; exon_number 6; color=#D00000;
chr21	EventPointer	transcript	34951868	34956896	0	-	0	gene_id 14948_3; transcript_id "B"_Complex_Event_14948_3; type "Complex Event"; color=#00CC33;
chr21	EventPointer	exon	34951868	34951868	0	-	0	gene_id 14948_3; transcript_id "B"_Complex_Event_14948_3; type "Complex Event"; exon_number 1; color=#00CC33;
chr21	EventPointer	exon	34956896	34956896	0	-	0	gene_id 14948_3; transcript_id "B"_Complex_Event_14948_3; type "Complex Event"; exon_number 2; color=#00CC33;
chr21	EventPointer	transcript	34956896	34958487	0	-	0	gene_id 14948_3; transcript_id "Ref1"_Complex_Event_14948_3; type "Complex Event"; color=#B0B0B0;
chr21	EventPointer	exon	34956896	34957074	0	-	0	gene_id 14948_3; transcript_id "Ref1"_Complex_Event_14948_3; type "Complex Event"; exon_number 1; color=#B0B0B0;
chr21	EventPointer	exon	34957074	34957074	0	-	0	gene_id 14948_3; transcript_id "Ref1"_Complex_Event_14948_3; type "Complex Event"; exon_number 2; color=#B0B0B0;
chr21	EventPointer	exon	34958284	34958284	0	-	0	gene_id 14948_3; transcript_id "Ref1"_Complex_Event_14948_3; type "Complex Event"; exon_number 3; color=#B0B0B0;
chr21	EventPointer	exon	34958284	34958487	0	-	0	gene_id 14948_3; transcript_id "Ref1"_Complex_Event_14948_3; type "Complex Event"; exon_number 4; color=#B0B0B0;
chr8	EventPointer	gene	90921795	90939823	0	+	0	gene_id 6703_2; type "Cassette Exon"; color=#000000;
chr8	EventPointer	transcript	90921949	90926783	0	+	0	gene_id 6703_2; transcript_id "A"_Cassette_Exon_6703_2; type "Cassette Exon"; color=#D00000;
chr8	EventPointer	exon	90921949	90921949	0	+	0	gene_id 6703_2; transcript_id "A"_Cassette_Exon_6703_2; type "Cassette Exon"; exon_number 1; color=#D00000;
chr8	EventPointer	exon	90926305	90926305	0	+	0	gene_id 6703_2; transcript_id "A"_Cassette_Exon_6703_2; type "Cassette Exon"; exon_number 2; color=#D00000;
chr8	EventPointer	exon	90926305	90926441	0	+	0	gene_id 6703_2; transcript_id "A"_Cassette_Exon_6703_2; type "Cassette Exon"; exon_number 3; color=#D00000;
chr8	EventPointer	exon	90926441	90926441	0	+	0	gene_id 6703_2; transcript_id "A"_Cassette_Exon_6703_2; type "Cassette Exon"; exon_number 4; color=#D00000;
chr8	EventPointer	exon	90926783	90926783	0	+	0	gene_id 6703_2; transcript_id "A"_Cassette_Exon_6703_2; type "Cassette Exon"; exon_number 5; color=#D00000;
chr8	EventPointer	transcript	90921949	90926783	0	+	0	gene_id 6703_2; transcript_id "B"_Cassette_Exon_6703_2; type "Cassette Exon"; color=#00CC33;
chr8	EventPointer	exon	90921949	90921949	0	+	0	gene_id 6703_2; transcript_id "B"_Cassette_Exon_6703_2; type "Cassette Exon"; exon_number 1; color=#00CC33;
chr8	EventPointer	exon	90926783	90926783	0	+	0	gene_id 6703_2; transcript_id "B"_Cassette_Exon_6703_2; type "Cassette Exon"; exon_number 2; color=#00CC33;
chr8	EventPointer	transcript	90921795	90921949	0	+	0	gene_id 6703_2; transcript_id "Ref1"_Cassette_Exon_6703_2; type "Cassette Exon"; color=#B0B0B0;
chr8	EventPointer	exon	90921795	90921949	0	+	0	gene_id 6703_2; transcript_id "Ref1"_Cassette_Exon_6703_2; type "Cassette Exon"; exon_number 1; color=#B0B0B0;
chr8	EventPointer	transcript	90926783	90926877	0	+	0	gene_id 6703_2; transcript_id "Ref2"_Cassette_Exon_6703_2; type "Cassette Exon"; color=#B0B0B0;
chr8	EventPointer	exon	90926783	90926877	0	+	0	gene_id 6703_2; transcript_id "Ref2"_Cassette_Exon_6703_2; type "Cassette Exon"; exon_number 1; color=#B0B0B0;
chr8	EventPointer	transcript	90933308	90939823	0	+	0	gene_id 6703_2; transcript_id "Ref3"_Cassette_Exon_6703_2; type "Cassette Exon"; color=#B0B0B0;
chr8	EventPointer	exon	90933308	90933399	0	+	0	gene_id 6703_2; transcript_id "Ref3"_Cassette_Exon_6703_2; type "Cassette Exon"; exon_number 1; color=#B0B0B0;
chr8	EventPointer	exon	90933399	90933399	0	+	0	gene_id 6703_2; transcript_id "Ref3"_Cassette_Exon_6703_2; type "Cassette Exon"; exon_number 2; color=#B0B0B0;
chr8	EventPointer	exon	90936731	90936731	0	+	0	gene_id 6703_2; transcript_id "Ref3"_Cassette_Exon_6703_2; type "Cassette Exon"; exon_number 3; color=#B0B0B0;
chr8	EventPointer	exon	90936731	90939823	0	+	0	gene_id 6703_2; transcript_id "Ref3"_Cassette_Exon_6703_2; type "Cassette Exon"; exon_number 4; color=#B0B0B0;
chr14	EventPointer	gene	58686412	58698784	0	+	0	gene_id 10457_5; type "Complex Event"; color=#000000;
chr14	EventPointer	transcript	58690419	58698784	0	+	0	gene_id 10457_5; transcript_id "A"_Complex_Event_10457_5; type "Complex Event"; color=#D00000;
chr14	EventPointer	exon	58690419	58690419	0	+	0	gene_id 10457_5; transcript_id "A"_Complex_Event_10457_5; type "Complex Event"; exon_number 1; color=#D00000;
chr14	EventPointer	exon	58690501	58690501	0	+	0	gene_id 10457_5; transcript_id "A"_Complex_Event_10457_5; type "Complex Event"; exon_number 2; color=#D00000;
chr14	EventPointer	exon	58690501	58690574	0	+	0	gene_id 10457_5; transcript_id "A"_Complex_Event_10457_5; type "Complex Event"; exon_number 3; color=#D00000;
chr14	EventPointer	exon	58690574	58690574	0	+	0	gene_id 10457_5; transcript_id "A"_Complex_Event_10457_5; type "Complex Event"; exon_number 4; color=#D00000;
chr14	EventPointer	exon	58697117	58697117	0	+	0	gene_id 10457_5; transcript_id "A"_Complex_Event_10457_5; type "Complex Event"; exon_number 5; color=#D00000;
chr14	EventPointer	exon	58697117	58697198	0	+	0	gene_id 10457_5; transcript_id "A"_Complex_Event_10457_5; type "Complex Event"; exon_number 6; color=#D00000;
chr14	EventPointer	exon	58697198	58697198	0	+	0	gene_id 10457_5; transcript_id "A"_Complex_Event_10457_5; type "Complex Event"; exon_number 7; color=#D00000;
chr14	EventPointer	exon	58698784	58698784	0	+	0	gene_id 10457_5; transcript_id "A"_Complex_Event_10457_5; type "Complex Event"; exon_number 8; color=#D00000;
chr14	EventPointer	transcript	58690419	58698784	0	+	0	gene_id 10457_5; transcript_id "B"_Complex_Event_10457_5; type "Complex Event"; color=#00CC33;
chr14	EventPointer	exon	58690419	58690419	0	+	0	gene_id 10457_5; transcript_id "B"_Complex_Event_10457_5; type "Complex Event"; exon_number 1; color=#00CC33;
chr14	EventPointer	exon	58698784	58698784	0	+	0	gene_id 10457_5; transcript_id "B"_Complex_Event_10457_5; type "Complex Event"; exon_number 2; color=#00CC33;
chr14	EventPointer	transcript	58686412	58690419	0	+	0	gene_id 10457_5; transcript_id "Ref1"_Complex_Event_10457_5; type "Complex Event"; color=#B0B0B0;
chr14	EventPointer	exon	58686412	58686447	0	+	0	gene_id 10457_5; transcript_id "Ref1"_Complex_Event_10457_5; type "Complex Event"; exon_number 1; color=#B0B0B0;
chr14	EventPointer	exon	58686447	58686447	0	+	0	gene_id 10457_5; transcript_id "Ref1"_Complex_Event_10457_5; type "Complex Event"; exon_number 2; color=#B0B0B0;
chr14	EventPointer	exon	58690340	58690340	0	+	0	gene_id 10457_5; transcript_id "Ref1"_Complex_Event_10457_5; type "Complex Event"; exon_number 3; color=#B0B0B0;
chr14	EventPointer	exon	58690340	58690419	0	+	0	gene_id 10457_5; transcript_id "Ref1"_Complex_Event_10457_5; type "Complex Event"; exon_number 4; color=#B0B0B0;
chr10	EventPointer	gene	91487653	91532588	0	+	0	gene_id 7982_7; type "Complex Event"; color=#000000;
chr10	EventPointer	transcript	91525006	91526329	0	+	0	gene_id 7982_7; transcript_id "A"_Complex_Event_7982_7; type "Complex Event"; color=#D00000;
chr10	EventPointer	exon	91525006	91525889	0	+	0	gene_id 7982_7; transcript_id "A"_Complex_Event_7982_7; type "Complex Event"; exon_number 1; color=#D00000;
chr10	EventPointer	exon	91526024	91526329	0	+	0	gene_id 7982_7; transcript_id "A"_Complex_Event_7982_7; type "Complex Event"; exon_number 2; color=#D00000;
chr10	EventPointer	transcript	91522592	91528047	0	+	0	gene_id 7982_7; transcript_id "B"_Complex_Event_7982_7; type "Complex Event"; color=#00CC33;
chr10	EventPointer	exon	91522592	91522592	0	+	0	gene_id 7982_7; transcript_id "B"_Complex_Event_7982_7; type "Complex Event"; exon_number 1; color=#00CC33;
chr10	EventPointer	exon	91528047	91528047	0	+	0	gene_id 7982_7; transcript_id "B"_Complex_Event_7982_7; type "Complex Event"; exon_number 2; color=#00CC33;
chr10	EventPointer	transcript	91487653	91489004	0	+	0	gene_id 7982_7; transcript_id "Ref1"_Complex_Event_7982_7; type "Complex Event"; color=#B0B0B0;
chr10	EventPointer	exon	91487653	91487653	0	+	0	gene_id 7982_7; transcript_id "Ref1"_Complex_Event_7982_7; type "Complex Event"; exon_number 1; color=#B0B0B0;
chr10	EventPointer	exon	91488885	91488885	0	+	0	gene_id 7982_7; transcript_id "Ref1"_Complex_Event_7982_7; type "Complex Event"; exon_number 2; color=#B0B0B0;
chr10	EventPointer	exon	91488885	91489004	0	+	0	gene_id 7982_7; transcript_id "Ref1"_Complex_Event_7982_7; type "Complex Event"; exon_number 3; color=#B0B0B0;
chr10	EventPointer	transcript	91497144	91503684	0	+	0	gene_id 7982_7; transcript_id "Ref2"_Complex_Event_7982_7; type "Complex Event"; color=#B0B0B0;
chr10	EventPointer	exon	91497144	91498374	0	+	0	gene_id 7982_7; transcript_id "Ref2"_Complex_Event_7982_7; type "Complex Event"; exon_number 1; color=#B0B0B0;
chr10	EventPointer	exon	91498374	91498374	0	+	0	gene_id 7982_7; transcript_id "Ref2"_Complex_Event_7982_7; type "Complex Event"; exon_number 2; color=#B0B0B0;
chr10	EventPointer	exon	91498715	91498715	0	+	0	gene_id 7982_7; transcript_id "Ref2"_Complex_Event_7982_7; type "Complex Event"; exon_number 3; color=#B0B0B0;
chr10	EventPointer	exon	91498715	91498853	0	+	0	gene_id 7982_7; transcript_id "Ref2"_Complex_Event_7982_7; type "Complex Event"; exon_number 4; color=#B0B0B0;
chr10	EventPointer	exon	91498853	91498853	0	+	0	gene_id 7982_7; transcript_id "Ref2"_Complex_Event_7982_7; type "Complex Event"; exon_number 5; color=#B0B0B0;
chr10	EventPointer	exon	91503565	91503565	0	+	0	gene_id 7982_7; transcript_id "Ref2"_Complex_Event_7982_7; type "Complex Event"; exon_number 6; color=#B0B0B0;
chr10	EventPointer	exon	91503565	91503684	0	+	0	gene_id 7982_7; transcript_id "Ref2"_Complex_Event_7982_7; type "Complex Event"; exon_number 7; color=#B0B0B0;
chr10	EventPointer	transcript	91512324	91522592	0	+	0	gene_id 7982_7; transcript_id "Ref3"_Complex_Event_7982_7; type "Complex Event"; color=#B0B0B0;
chr10	EventPointer	exon	91512324	91512448	0	+	0	gene_id 7982_7; transcript_id "Ref3"_Complex_Event_7982_7; type "Complex Event"; exon_number 1; color=#B0B0B0;
chr10	EventPointer	exon	91512448	91512448	0	+	0	gene_id 7982_7; transcript_id "Ref3"_Complex_Event_7982_7; type "Complex Event"; exon_number 2; color=#B0B0B0;
chr10	EventPointer	exon	91514275	91514275	0	+	0	gene_id 7982_7; transcript_id "Ref3"_Complex_Event_7982_7; type "Complex Event"; exon_number 3; color=#B0B0B0;
chr10	EventPointer	exon	91514275	91514430	0	+	0	gene_id 7982_7; transcript_id "Ref3"_Complex_Event_7982_7; type "Complex Event"; exon_number 4; color=#B0B0B0;
chr10	EventPointer	exon	91514430	91514430	0	+	0	gene_id 7982_7; transcript_id "Ref3"_Complex_Event_7982_7; type "Complex Event"; exon_number 5; color=#B0B0B0;
chr10	EventPointer	exon	91518463	91518463	0	+	0	gene_id 7982_7; transcript_id "Ref3"_Complex_Event_7982_7; type "Complex Event"; exon_number 6; color=#B0B0B0;
chr10	EventPointer	exon	91518463	91518639	0	+	0	gene_id 7982_7; transcript_id "Ref3"_Complex_Event_7982_7; type "Complex Event"; exon_number 7; color=#B0B0B0;
chr10	EventPointer	exon	91518639	91518639	0	+	0	gene_id 7982_7; transcript_id "Ref3"_Complex_Event_7982_7; type "Complex Event"; exon_number 8; color=#B0B0B0;
chr10	EventPointer	exon	91520283	91520283	0	+	0	gene_id 7982_7; transcript_id "Ref3"_Complex_Event_7982_7; type "Complex Event"; exon_number 9; color=#B0B0B0;
chr10	EventPointer	exon	91520283	91520393	0	+	0	gene_id 7982_7; transcript_id "Ref3"_Complex_Event_7982_7; type "Complex Event"; exon_number 10; color=#B0B0B0;
chr10	EventPointer	exon	91520393	91520393	0	+	0	gene_id 7982_7; transcript_id "Ref3"_Complex_Event_7982_7; type "Complex Event"; exon_number 11; color=#B0B0B0;
chr10	EventPointer	exon	91522395	91522395	0	+	0	gene_id 7982_7; transcript_id "Ref3"_Complex_Event_7982_7; type "Complex Event"; exon_number 12; color=#B0B0B0;
chr10	EventPointer	exon	91522395	91522592	0	+	0	gene_id 7982_7; transcript_id "Ref3"_Complex_Event_7982_7; type "Complex Event"; exon_number 13; color=#B0B0B0;
chr10	EventPointer	transcript	91528114	91532588	0	+	0	gene_id 7982_7; transcript_id "Ref4"_Complex_Event_7982_7; type "Complex Event"; color=#B0B0B0;
chr10	EventPointer	exon	91528114	91528148	0	+	0	gene_id 7982_7; transcript_id "Ref4"_Complex_Event_7982_7; type "Complex Event"; exon_number 1; color=#B0B0B0;
chr10	EventPointer	exon	91528148	91528148	0	+	0	gene_id 7982_7; transcript_id "Ref4"_Complex_Event_7982_7; type "Complex Event"; exon_number 2; color=#B0B0B0;
chr10	EventPointer	exon	91528495	91528495	0	+	0	gene_id 7982_7; transcript_id "Ref4"_Complex_Event_7982_7; type "Complex Event"; exon_number 3; color=#B0B0B0;
chr10	EventPointer	exon	91528495	91528645	0	+	0	gene_id 7982_7; transcript_id "Ref4"_Complex_Event_7982_7; type "Complex Event"; exon_number 4; color=#B0B0B0;
chr10	EventPointer	exon	91528645	91528645	0	+	0	gene_id 7982_7; transcript_id "Ref4"_Complex_Event_7982_7; type "Complex Event"; exon_number 5; color=#B0B0B0;
chr10	EventPointer	exon	91532446	91532446	0	+	0	gene_id 7982_7; transcript_id "Ref4"_Complex_Event_7982_7; type "Complex Event"; exon_number 6; color=#B0B0B0;
chr10	EventPointer	exon	91532446	91532588	0	+	0	gene_id 7982_7; transcript_id "Ref4"_Complex_Event_7982_7; type "Complex Event"; exon_number 7; color=#B0B0B0;
chrX	EventPointer	gene	41012201	41025125	0	+	0	gene_id 15424_10; type "Cassette Exon"; color=#000000;
chrX	EventPointer	transcript	41012334	41025125	0	+	0	gene_id 15424_10; transcript_id "A"_Cassette_Exon_15424_10; type "Cassette Exon"; color=#D00000;
chrX	EventPointer	exon	41012334	41012334	0	+	0	gene_id 15424_10; transcript_id "A"_Cassette_Exon_15424_10; type "Cassette Exon"; exon_number 1; color=#D00000;
chrX	EventPointer	exon	41022043	41022043	0	+	0	gene_id 15424_10; transcript_id "A"_Cassette_Exon_15424_10; type "Cassette Exon"; exon_number 2; color=#D00000;
chrX	EventPointer	exon	41022043	41022130	0	+	0	gene_id 15424_10; transcript_id "A"_Cassette_Exon_15424_10; type "Cassette Exon"; exon_number 3; color=#D00000;
chrX	EventPointer	exon	41022130	41022130	0	+	0	gene_id 15424_10; transcript_id "A"_Cassette_Exon_15424_10; type "Cassette Exon"; exon_number 4; color=#D00000;
chrX	EventPointer	exon	41025125	41025125	0	+	0	gene_id 15424_10; transcript_id "A"_Cassette_Exon_15424_10; type "Cassette Exon"; exon_number 5; color=#D00000;
chrX	EventPointer	transcript	41012334	41025125	0	+	0	gene_id 15424_10; transcript_id "B"_Cassette_Exon_15424_10; type "Cassette Exon"; color=#00CC33;
chrX	EventPointer	exon	41012334	41012334	0	+	0	gene_id 15424_10; transcript_id "B"_Cassette_Exon_15424_10; type "Cassette Exon"; exon_number 1; color=#00CC33;
chrX	EventPointer	exon	41025125	41025125	0	+	0	gene_id 15424_10; transcript_id "B"_Cassette_Exon_15424_10; type "Cassette Exon"; exon_number 2; color=#00CC33;
chrX	EventPointer	transcript	41012201	41012334	0	+	0	gene_id 15424_10; transcript_id "Ref1"_Cassette_Exon_15424_10; type "Cassette Exon"; color=#B0B0B0;
chrX	EventPointer	exon	41012201	41012334	0	+	0	gene_id 15424_10; transcript_id "Ref1"_Cassette_Exon_15424_10; type "Cassette Exon"; exon_number 1; color=#B0B0B0;
